# Supplementary material for: Population Structure and Genetic Diversity in the Natural Distribution of Neolamarckia cadamba in China
Source: Genes (Basel). 2023 Mar 31;14(4):855. doi: 10.3390/genes14040855 (PMC10137889; doi:10.3390/genes14040855)
Supplement: Supplementary file 1 [file genes-14-00855-s001.zip]

Archive with 3 entries (3 files):
- genes-2253822-supplementary.pdf
- Table S2-mtDNA.fasta
- Table S3-nrDNA ITS.fasta
