# Supplementary material for: Population Structure and Genetic Diversity in the Natural Distribution of Neolamarckia cadamba in China
Source: Genes (Basel). 2023 Mar 31;14(4):855. doi: 10.3390/genes14040855 (PMC10137889; doi:10.3390/genes14040855)
Supplement: Supplementary file 1 [file genes-14-00855-s001.zip › Table S2-mtDNA.fasta]

>I103-1
GACTTCGAGATCAAATAGAATATGTTTCTTTCCATTCCTCGTGAGCCACTTATTTCTCCGAAACAAGAGATCAAAGTCATCTTCCTCCTTTTTCCCAATAAGTCGACGGCCTTACACCATTGGGATACTTCGAATAAACTGGAGTACATATAGGATACACCGGTGCTAAAACCTTTTCTTAATATTTCCTCTAAACTCTTGGGGTCCTTGCTCCGGATCTTGTTCTCGCGGTGTGAAAGCAGTTGGTTTCGTAGTTTTAGAATTCTGCTGATCCCAAGTACTCCGTCTCTATCATTGCATATGGCAATATAGAAAGTAAAGAGGAAAAGGCATGACCAGAAGAATTGTGTGAAATAAGTGAATTTATCCAGTTGAGGCATGATTGATTGATGAAAAATGATTCCCTCCAGACAGAAAGAGAAAGAGAGTCCTTCCTGTAGGAGTAGTGAATAAATATAGAGAGTTTTGCTTGGTTGTTAACCAAGGGAAAAAAGAAAAATTTTTTATCATCTTCCTTTGGAAGATCGGAGCTGCTACTACTAGCGGAAGAAAAGGAACTACTACTGGAAGGAAAGGAAAAGGACTTTCTTTTTCGAATAGAGGAGGAGTCCTCCATGTCCATAATATATATGGCAATATAGAAAGTCAAGAGGAAAAGGCATGACCAGAAGAATTGTGTGAAATAAGTGAATTTATCCAGTTGAGGCATGATTGATTGATGAAAAATGATTCCCTCCAGACAGAAAGAGAAAGAGAGTCCTTCCT
>I103-2
GACTTCGAGATCAAATAGAATATGTTTCTTTCCATTCCTCGTGAGCCACTTATTTCTCCGAAACAAGAGATCAAAGTCATCTTCCTCCTTTTTCCCAATAAGTCGACGGCCTTACACCATTGGGATACTTCGAATAAACTGGAGTACATATAGGATACACCGGTGCTAAAACCTTTTCTTAATATTTCCTCTAAACTCTTGGGGTCCTTGCTCCGGATCTTGTTCTCGCGGTGTGAAAGCAGTTGGTTTCGTAGTTTTAGAATTCTGCTGATCCCAAGTACTCCGTCTCTATCATTGCATATGGCAATATAGAAAGTAAAGAGGAAAAGGCATGACCAGAAGAATTGTGTGAAATAAGTGAATTTATCCAGTTGAGGCATGATTGATTGATGAAAAATGATTCCCTCCAGACAGAAAGAGAAAGAGAGTCCTTCCTGTAGGAGTAGTGAATAAATATAGAGAGTTTTGCTTGGTTGTTAACCAAGGGAAAAAAGAAAAATTTTTTATCATCTTCCTTTGGAAGATCGGAGCTGCTACTACTAGCGGAAGAAAAGGAACTACTACTGGAAGGAAAGGAAAAGGACTTTCTTTTTCGAATAGAGGAGGAGTCCTCCATGTCCATAATATATATGGCAATATAGAAAGTCAAGAGGAAAAGGCATGACCAGAAGAATTGTGTGAAATAAGTGAATTTATCCAGTTGAGGCATGATTGATTGATGAAAAATGATTCCCTCCAGACAGAAAGAGAAAGAGAGTCCTTCCT
>I103-3
GACTTCGAGATCAAATAGAATATGTTTCTTTCCATTCCTCGTGAGCCACTTATTTCTCCGAAACAAGAGATCAAAGTCATCTTCCTCCTTTTTCCCAATAAGTCGACGGCCTTACACCATTGGGATACTTCGAATAAACTGGAGTACATATAGGATACACCGGTGCTAAAACCTTTTCTTAATATTTCCTCTAAACTCTTGGGGTCCTTGCTCCGGATCTTGTTCTCGCGGTGTGAAAGCAGTTGGTTTCGTAGTTTTAGAATTCTGCTGATCCCAAGTACTCCGTCTCTATCATTGCATATGGCAATATAGAAAGTAAAGAGGAAAAGGCATGACCAGAAGAATTGTGTGAAATAAGTGAATTTATCCAGTTGAGGCATGATTGATTGATGAAAAATGATTCCCTCCAGACAGAAAGAGAAAGAGAGTCCTTCCTGTAGGAGTAGTGAATAAATATAGAGAGTTTTGCTTGGTTGTTAACCAAGGGAAAAAAGAAAAATTTTTTATCATCTTCCTTTGGAAGATCGGAGCTGCTACTACTAGCGGAAGAAAAGGAACTACTACTGGAAGGAAAGGAAAAGGACTTTCTTTTTCGAATAGAGGAGGAGTCCTCCATGTCCATAATATATATGGCAATATAGAAAGTCAAGAGGAAAAGGCATGACCAGAAGAATTGTGTGAAATAAGTGAATTTATCCAGTTGAGGCATGATTGATTGATGAAAAATGATTCCCTCCAGACAGAAAGAGAAAGAGAGTCCTTCCT
>I103-4
GACTTCGAGATCAAATAGAATATGTTTCTTTCCATTCCTCGTGAGCCACTTATTTCTCCGAAACAAGAGATCAAAGTCATCTTCCTCCTTTTTCCCAATAAGTCGACGGCCTTACACCATTGGGATACTTCGAATAAACTGGAGTACATATAGGATACACCGGTGCTAAAACCTTTTCTTAATATTTCCTCTAAACTCTTGGGGTCCTTGCTCCGGATCTTGTTCTCGCGGTGTGAAAGCAGTTGGTTTCGTAGTTTTAGAATTCTGCTGATCCCAAGTACTCCGTCTCTATCATTGCATATGGCAATATAGAAAGTAAAGAGGAAAAGGCATGACCAGAAGAATTGTGTGAAATAAGTGAATTTATCCAGTTGAGGCATGATTGATTGATGAAAAATGATTCCCTCCAGACAGAAAGAGAAAGAGAGTCCTTCCTGTAGGAGTAGTGAATAAATATAGAGAGTTTTGCTTGGTTGTTAACCAAGGGAAAAAAGAAAAATTTTTTATCATCTTCCTTTGGAAGATCGGAGCTGCTACTACTAGCGGAAGAAAAGGAACTACTACTGGAAGGAAAGGAAAAGGACTTTCTTTTTCGAATAGAGGAGGAGTCCTCCATGTCCATAATATATATGGCAATATAGAAAGTCAAGAGGAAAAGGCATGACCAGAAGAATTGTGTGAAATAAGTGAATTTATCCAGTTGAGGCATGATTGATTGATGAAAAATGATTCCCTCCAGACAGAAAGAGAAAGAGAGTCCTTCCT
>I103-5
GACTTCGAGATCAAATAGAATATGTTTCTTTCCATTCCTCGTGAGCCACTTATTTCTCCGAAACAAGAGATCAAAGTCATCTTCCTCCTTTTTCCCAATAAGTCGACGGCCTTACACCATTGGGATACTTCGAATAAACTGGAGTACATATAGGATACACCGGTGCTAAAACCTTTTCTTAATATTTCCTCTAAACTCTTGGGGTCCTTGCTCCGGATCTTGTTCTCGCGGTGTGAAAGCAGTTGGTTTCGTAGTTTTAGAATTCTGCTGATCCCAAGTACTCCGTCTCTATCATTGCATATGGCAATATAGAAAGTAAAGAGGAAAAGGCATGACCAGAAGAATTGTGTGAAATAAGTGAATTTATCCAGTTGAGGCATGATTGATTGATGAAAAATGATTCCCTCCAGACAGAAAGAGAAAGAGAGTCCTTCCTGTAGGAGTAGTGAATAAATATAGAGAGTTTTGCTTGGTTGTTAACCAAGGGAAAAAAGAAAAATTTTTTATCATCTTCCTTTGGAAGATCGGAGCTGCTACTACTAGCGGAAGAAAAGGAACTACTACTGGAAGGAAAGGAAAAGGACTTTCTTTTTCGAATAGAGGAGGAGTCCTCCATGTCCATAATATATATGGCAATATAGAAAGTCAAGAGGAAAAGGCATGACCAGAAGAATTGTGTGAAATAAGTGAATTTATCCAGTTGAGGCATGATTGATTGATGAAAAATGATTCCCTCCAGACAGAAAGAGAAAGAGAGTCCTTCCT
>II103-1
GACTTCGAGATCAAATAGAATATGTTTCTTTCCATTCCTCGTGAGCCACTTATTTCTCCGAAACAAGAGATCAAAGTCATCTTCCTCCTTTTTCCCAATAAGTCGACGGCCTTACACCATTGGGATACTTCGAATAAACTGGAGTACATATAGGATACACCGGTGCTAAAACCTTTTCTTAATATTTCCTCTAAACTCTTGGGGTCCTTGCTCCGGATCTTGTTCTCGCGGTGTGAAAGCAGTTGGTTTCGTAGTTTTAGAATTCTGCTGATCCCAAGTACTCCGTCTCTATCATTGCATATGGCAATATAGAAAGTAAAGAGGAAAAGGCATGACCAGAAGAATTGTGTGAAATAAGTGAATTTATCCAGTTGAGGCATGATTGATTGATGAAAAATGATTCCCTCCAGACAGAAAGAGAAAGAGAGTCCTTCCTGTAGGAGTAGTGAATAAATATAGAGAGTTTTGCTTGGTTGTTAACCAAGGGAAAAAAGAAAAATTTTTTATCATCTTCCTTTGGAAGATCGGAGCTGCTACTACTAGCGGAAGAAAAGGAACTACTACTGGAAGGAAAGGAAAAGGACTTTCTTTTTCGAATAGAGGAGGAGTCCTCCATGTCCATAATATATATGGCAATATAGAAAGTCAAGAGGAAAAGGCATGACCAGAAGAATTGTGTGAAATAAGTGAATTTATCCAGTTGAGGCATGATTGATTGATGAAAAATGATTCCCTCCAGACAGAAAGAGAAAGAGAGTCCTTCCT
>II103-2
GACTTCGAGATCAAATAGAATATGTTTCTTTCCATTCCTCGTGAGCCACTTATTTCTCCGAAACAAGAGATCAAAGTCATCTTCCTCCTTTTTCCCAATAAGTCGACGGCCTTACACCATTGGGATACTTCGAATAAACTGGAGTACATATAGGATACACCGGTGCTAAAACCTTTTCTTAATATTTCCTCTAAACTCTTGGGGTCCTTGCTCCGGATCTTGTTCTCGCGGTGTGAAAGCAGTTGGTTTCGTAGTTTTAGAATTCTGCTGATCCCAAGTACTCCGTCTCTATCATTGCATATGGCAATATAGAAAGTAAAGAGGAAAAGGCATGACCAGAAGAATTGTGTGAAATAAGTGAATTTATCCAGTTGAGGCATGATTGATTGATGAAAAATGATTCCCTCCAGACAGAAAGAGAAAGAGAGTCCTTCCTGTAGGAGTAGTGAATAAATATAGAGAGTTTTGCTTGGTTGTTAACCAAGGGAAAAAAGAAAAATTTTTTATCATCTTCCTTTGGAAGATCGGAGCTGCTACTACTAGCGGAAGAAAAGGAACTACTACTGGAAGGAAAGGAAAAGGACTTTCTTTTTCGAATAGAGGAGGAGTCCTCCATGTCCATAATATATATGGCAATATAGAAAGTCAAGAGGAAAAGGCATGACCAGAAGAATTGTGTGAAATAAGTGAATTTATCCAGTTGAGGCATGATTGATTGATGAAAAATGATTCCCTCCAGACAGAAAGAGAAAGAGAGTCCTTCCT
>II103-4
GACTTCGAGATCAAATAGAATATGTTTCTTTCCATTCCTCGTGAGCCACTTATTTCTCCGAAACAAGAGATCAAAGTCATCTTCCTCCTTTTTCCCAATAAGTCGACGGCCTTACACCATTGGGATACTTCGAATAAACTGGAGTACATATAGGATACACCGGTGCTAAAACCTTTTCTTAATATTTCCTCTAAACTCTTGGGGTCCTTGCTCCGGATCTTGTTCTCGCGGTGTGAAAGCAGTTGGTTTCGTAGTTTTAGAATTCTGCTGATCCCAAGTACTCCGTCTCTATCATTGCATATGGCAATATAGAAAGTAAAGAGGAAAAGGCATGACCAGAAGAATTGTGTGAAATAAGTGAATTTATCCAGTTGAGGCATGATTGATTGATGAAAAATGATTCCCTCCAGACAGAAAGAGAAAGAGAGTCCTTCCTGTAGGAGTAGTGAATAAATATAGAGAGTTTTGCTTGGTTGTTAACCAAGGGAAAAAAGAAAAATTTTTTATCATCTTCCTTTGGAAGATCGGAGCTGCTACTACTAGCGGAAGAAAAGGAACTACTACTGGAAGGAAAGGAAAAGGACTTTCTTTTTCGAATAGAGGAGGAGTCCTCCATGTCCATAATATATATGGCAATATAGAAAGTCAAGAGGAAAAGGCATGACCAGAAGAATTGTGTGAAATAAGTGAATTTATCCAGTTGAGGCATGATTGATTGATGAAAAATGATTCCCTCCAGACAGAAAGAGAAAGAGAGTCCTTCCT
>III103-1
GACTTCGAGATCAAATAGAATATGTTTCTTTCCATTCCTCGTGAGCCACTTATTTCTCCGAAACAAGAGATCAAAGTCATCTTCCTCCTTTTTCCCAATAAGTCGACGGCCTTACACCATTGGGATACTTCGAATAAACTGGAGTACATATAGGATACACCGGTGCTAAAACCTTTTCTTAATATTTCCTCTAAACTCTTGGGGTCCTTGCTCCGGATCTTGTTCTCGCGGTGTGAAAGCAGTTGGTTTCGTAGTTTTAGAATTCTGCTGATCCCAAGTACTCCGTCTCTATCATTGCATATGGCAATATAGAAAGTAAAGAGGAAAAGGCATGACCAGAAGAATTGTGTGAAATAAGTGAATTTATCCAGTTGAGGCATGATTGATTGATGAAAAATGATTCCCTCCAGACAGAAAGAGAAAGAGAGTCCTTCCTGTAGGAGTAGTGAATAAATATAGAGAGTTTTGCTTGGTTGTTAACCAAGGGAAAAAAGAAAAATTTTTTATCATCTTCCTTTGGAAGATCGGAGCTGCTACTACTAGCGGAAGAAAAGGAACTACTACTGGAAGGAAAGGAAAAGGACTTTCTTTTTCGAATAGAGGAGGAGTCCTCCATGTCCATAATATATATGGCAATATAGAAAGTCAAGAGGAAAAGGCATGACCAGAAGAATTGTGTGAAATAAGTGAATTTATCCAGTTGAGGCATGATTGATTGATGAAAAATGATTCCCTCCAGACAGAAAGAGAAAGAGAGTCCTTCCT
>III103-3
GACTTCGAGATCAAATAGAATATGTTTCTTTCCATTCCTCGTGAGCCACTTATTTCTCCGAAACAAGAGATCAAAGTCATCTTCCTCCTTTTTCCCAATAAGTCGACGGCCTTACACCATTGGGATACTTCGAATAAACTGGAGTACATATAGGATACACCGGTGCTAAAACCTTTTCTTAATATTTCCTCTAAACTCTTGGGGTCCTTGCTCCGGATCTTGTTCTCGCGGTGTGAAAGCAGTTGGTTTCGTAGTTTTAGAATTCTGCTGATCCCAAGTACTCCGTCTCTATCATTGCATATGGCAATATAGAAAGTAAAGAGGAAAAGGCATGACCAGAAGAATTGTGTGAAATAAGTGAATTTATCCAGTTGAGGCATGATTGATTGATGAAAAATGATTCCCTCCAGACAGAAAGAGAAAGAGAGTCCTTCCTGTAGGAGTAGTGAATAAATATAGAGAGTTTTGCTTGGTTGTTAACCAAGGGAAAAAAGAAAAATTTTTTATCATCTTCCTTTGGAAGATCGGAGCTGCTACTACTAGCGGAAGAAAAGGAACTACTACTGGAAGGAAAGGAAAAGGACTTTCTTTTTCGAATAGAGGAGGAGTCCTCCATGTCCATAATATATATGGCAATATAGAAAGTCAAGAGGAAAAGGCATGACCAGAAGAATTGTGTGAAATAAGTGAATTTATCCAGTTGAGGCATGATTGATTGATGAAAAATGATTCCCTCCAGACAGAAAGAGAAAGAGAGTCCTTCCT
>III103-4
GACTTCGAGATCAAATAGAATATGTTTCTTTCCATTCCTCGTGAGCCACTTATTTCTCCGAAACAAGAGATCAAAGTCATCTTCCTCCTTTTTCCCAATAAGTCGACGGCCTTACACCATTGGGATACTTCGAATAAACTGGAGTACATATAGGATACACCGGTGCTAAAACCTTTTCTTAATATTTCCTCTAAACTCTTGGGGTCCTTGCTCCGGATCTTGTTCTCGCGGTGTGAAAGCAGTTGGTTTCGTAGTTTTAGAATTCTGCTGATCCCAAGTACTCCGTCTCTATCATTGCATATGGCAATATAGAAAGTAAAGAGGAAAAGGCATGACCAGAAGAATTGTGTGAAATAAGTGAATTTATCCAGTTGAGGCATGATTGATTGATGAAAAATGATTCCCTCCAGACAGAAAGAGAAAGAGAGTCCTTCCTGTAGGAGTAGTGAATAAATATAGAGAGTTTTGCTTGGTTGTTAACCAAGGGAAAAAAGAAAAATTTTTTATCATCTTCCTTTGGAAGATCGGAGCTGCTACTACTAGCGGAAGAAAAGGAACTACTACTGGAAGGAAAGGAAAAGGACTTTCTTTTTCGAATAGAGGAGGAGTCCTCCATGTCCATAATATATATGGCAATATAGAAAGTCAAGAGGAAAAGGCATGACCAGAAGAATTGTGTGAAATAAGTGAATTTATCCAGTTGAGGCATGATTGATTGATGAAAAATGATTCCCTCCAGACAGAAAGAGAAAGAGAGTCCTTCCT
>IV103-1
GACTTCGAGATCAAATAGAATATGTTTCTTTCCATTCCTCGTGAGCCACTTATTTCTCCGAAACAAGAGATCAAAGTCATCTTCCTCCTTTTTCCCAATAAGTCGACGGCCTTACACCATTGGGATACTTCGAATAAACTGGAGTACATATAGGATACACCGGTGCTAAAACCTTTTCTTAATATTTCCTCTAAACTCTTGGGGTCCTTGCTCCGGATCTTGTTCTCGCGGTGTGAAAGCAGTTGGTTTCGTAGTTTTAGAATTCTGCTGATCCCAAGTACTCCGTCTCTATCATTGCATATGGCAATATAGAAAGTAAAGAGGAAAAGGCATGACCAGAAGAATTGTGTGAAATAAGTGAATTTATCCAGTTGAGGCATGATTGATTGATGAAAAATGATTCCCTCCAGACAGAAAGAGAAAGAGAGTCCTTCCTGTAGGAGTAGTGAATAAATATAGAGAGTTTTGCTTGGTTGTTAACCAAGGGAAAAAAGAAAAATTTTTTATCATCTTCCTTTGGAAGATCGGAGCTGCTACTACTAGCGGAAGAAAAGGAACTACTACTGGAAGGAAAGGAAAAGGACTTTCTTTTTCGAATAGAGGAGGAGTCCTCCATGTCCATAATATATATGGCAATATAGAAAGTCAAGAGGAAAAGGCATGACCAGAAGAATTGTGTGAAATAAGTGAATTTATCCAGTTGAGGCATGATTGATTGATGAAAAATGATTCCCTCCAGACAGAAAGAGAAAGAGAGTCCTTCCT
>IV103-4
GACTTCGAGATCAAATAGAATATGTTTCTTTCCATTCCTCGTGAGCCACTTATTTCTCCGAAACAAGAGATCAAAGTCATCTTCCTCCTTTTTCCCAATAAGTCGACGGCCTTACACCATTGGGATACTTCGAATAAACTGGAGTACATATAGGATACACCGGTGCTAAAACCTTTTCTTAATATTTCCTCTAAACTCTTGGGGTCCTTGCTCCGGATCTTGTTCTCGCGGTGTGAAAGCAGTTGGTTTCGTAGTTTTAGAATTCTGCTGATCCCAAGTACTCCGTCTCTATCATTGCATATGGCAATATAGAAAGTAAAGAGGAAAAGGCATGACCAGAAGAATTGTGTGAAATAAGTGAATTTATCCAGTTGAGGCATGATTGATTGATGAAAAATGATTCCCTCCAGACAGAAAGAGAAAGAGAGTCCTTCCTGTAGGAGTAGTGAATAAATATAGAGAGTTTTGCTTGGTTGTTAACCAAGGGAAAAAAGAAAAATTTTTTATCATCTTCCTTTGGAAGATCGGAGCTGCTACTACTAGCGGAAGAAAAGGAACTACTACTGGAAGGAAAGGAAAAGGACTTTCTTTTTCGAATAGAGGAGGAGTCCTCCATGTCCATAATATATATGGCAATATAGAAAGTCAAGAGGAAAAGGCATGACCAGAAGAATTGTGTGAAATAAGTGAATTTATCCAGTTGAGGCATGATTGATTGATGAAAAATGATTCCCTCCAGACAGAAAGAGAAAGAGAGTCCTTCCT
>I301-1
GACTTCGAGATCAAATAGAATATGTTTCTTTCCATTCCTCGTGAGCCACTTATTTCTCCGAAACAAGAGATCAAAGTCATCTTCCTCCTTTTTCCCAATAAGTCGACGGCCTTACACCATTGGGATACTTCGAATAAACTGGAGTACATATAGGATACACCGGTGCTAAAACCTTTTCTTAATATTTCCTCTAAACTCTTGGGGTCCTTGCTCCGGATCTTGTTCTCGCGGTGTGAAAGCAGTTGGTTTCGTAGTTTTAGAATTCTGCTGATCCCAAGTACTCCGTCTCTATCATTGCATATGGCAATATAGAAAGTAAAGAGGAAAAGGCATGACCAGAAGAATTGTGTGAAATAAGTGAATTTATCCAGTTGAGGCATGATTGATTGATGAAAAATGATTCCCTCCAGACAGAAAGAGAAAGAGAGTCCTTCCTGTAGGAGTAGTGAATAAATATAGAGAGTTTTGCTTGGTTGTTAACCAAGGGAAAAAAGAAAAATTTTTTATCATCTTCCTTTGGAAGATCGGAGCTGCTACTACTAGCGGAAGAAAAGGAACTACTACTGGAAGGAAAGGAAAAGGACTTTCTTTTTCGAATAGAGGAGGAGTCCTCCATGTCCATAATATATATGGCAATATAGAAAGTCAAGAGGAAAAGGCATGACCAGAAGAATTGTGTGAAATAAGTGAATTTATCCAGTTGAGGCATGATTGATTGATGAAAAATGATTCCCTCCAGACAGAAAGAGAAAGAGAGTCCTTCCT
>I301-2
GACTTCGAGATCAAATAGAATATGTTTCTTTCCATTCCTCGTGAGCCACTTATTTCTCCGAAACAAGAGATCAAAGTCATCTTCCTCCTTTTTCCCAATAAGTCGACGGCCTTACACCATTGGGATACTTCGAATAAACTGGAGTACATATAGGATACACCGGTGCTAAAACCTTTTCTTAATATTTCCTCTAAACTCTTGGGGTCCTTGCTCCGGATCTTGTTCTCGCGGTGTGAAAGCAGTTGGTTTCGTAGTTTTAGAATTCTGCTGATCCCAAGTACTCCGTCTCTATCATTGCATATGGCAATATAGAAAGTAAAGAGGAAAAGGCATGACCAGAAGAATTGTGTGAAATAAGTGAATTTATCCAGTTGAGGCATGATTGATTGATGAAAAATGATTCCCTCCAGACAGAAAGAGAAAGAGAGTCCTTCCTGTAGGAGTAGTGAATAAATATAGAGAGTTTTGCTTGGTTGTTAACCAAGGGAAAAAAGAAAAATTTTTTATCATCTTCCTTTGGAAGATCGGAGCTGCTACTACTAGCGGAAGAAAAGGAACTACTACTGGAAGGAAAGGAAAAGGACTTTCTTTTTCGAATAGAGGAGGAGTCCTCCATGTCCATAATATATATGGCAATATAGAAAGTCAAGAGGAAAAGGCATGACCAGAAGAATTGTGTGAAATAAGTGAATTTATCCAGTTGAGGCATGATTGATTGATGAAAAATGATTCCCTCCAGACAGAAAGAGAAAGAGAGTCCTTCCT
>I301-3
GACTTCGAGATCAAATAGAATATGTTTCTTTCCATTCCTCGTGAGCCACTTATTTCTCCGAAACAAGAGATCAAAGTCATCTTCCTCCTTTTTCCCAATAAGTCGACGGCCTTACACCATTGGGATACTTCGAATAAACTGGAGTACATATAGGATACACCGGTGCTAAAACCTTTTCTTAATATTTCCTCTAAACTCTTGGGGTCCTTGCTCCGGATCTTGTTCTCGCGGTGTGAAAGCAGTTGGTTTCGTAGTTTTAGAATTCTGCTGATCCCAAGTACTCCGTCTCTATCATTGCATATGGCAATATAGAAAGTAAAGAGGAAAAGGCATGACCAGAAGAATTGTGTGAAATAAGTGAATTTATCCAGTTGAGGCATGATTGATTGATGAAAAATGATTCCCTCCAGACAGAAAGAGAAAGAGAGTCCTTCCTGTAGGAGTAGTGAATAAATATAGAGAGTTTTGCTTGGTTGTTAACCAAGGGAAAAAAGAAAAATTTTTTATCATCTTCCTTTGGAAGATCGGAGCTGCTACTACTAGCGGAAGAAAAGGAACTACTACTGGAAGGAAAGGAAAAGGACTTTCTTTTTCGAATAGAGGAGGAGTCCTCCATGTCCATAATATATATGGCAATATAGAAAGTCAAGAGGAAAAGGCATGACCAGAAGAATTGTGTGAAATAAGTGAATTTATCCAGTTGAGGCATGATTGATTGATGAAAAATGATTCCCTCCAGACAGAAAGAGAAAGAGAGTCCTTCCT
>II301-1
GACTTCGAGATCAAATAGAATATGTTTCTTTCCATTCCTCGTGAGCCACTTATTTCTCCGAAACAAGAGATCAAAGTCATCTTCCTCCTTTTTCCCAATAAGTCGACGGCCTTACACCATTGGGATACTTCGAATAAACTGGAGTACATATAGGATACACCGGTGCTAAAACCTTTTCTTAATATTTCCTCTAAACTCTTGGGGTCCTTGCTCCGGATCTTGTTCTCGCGGTGTGAAAGCAGTTGGTTTCGTAGTTTTAGAATTCTGCTGATCCCAAGTACTCCGTCTCTATCATTGCATATGGCAATATAGAAAGTAAAGAGGAAAAGGCATGACCAGAAGAATTGTGTGAAATAAGTGAATTTATCCAGTTGAGGCATGATTGATTGATGAAAAATGATTCCCTCCAGACAGAAAGAGAAAGAGAGTCCTTCCTGTAGGAGTAGTGAATAAATATAGAGAGTTTTGCTTGGTTGTTAACCAAGGGAAAAAAGAAAAATTTTTTATCATCTTCCTTTGGAAGATCGGAGCTGCTACTACTAGCGGAAGAAAAGGAACTACTACTGGAAGGAAAGGAAAAGGACTTTCTTTTTCGAATAGAGGAGGAGTCCTCCATGTCCATAATATATATGGCAATATAGAAAGTCAAGAGGAAAAGGCATGACCAGAAGAATTGTGTGAAATAAGTGAATTTATCCAGTTGAGGCATGATTGATTGATGAAAAATGATTCCCTCCAGACAGAAAGAGAAAGAGAGTCCTTCCT
>II301-2
GACTTCGAGATCAAATAGAATATGTTTCTTTCCATTCCTCGTGAGCCACTTATTTCTCCGAAACAAGAGATCAAAGTCATCTTCCTCCTTTTTCCCAATAAGTCGACGGCCTTACACCATTGGGATACTTCGAATAAACTGGAGTACATATAGGATACACCGGTGCTAAAACCTTTTCTTAATATTTCCTCTAAACTCTTGGGGTCCTTGCTCCGGATCTTGTTCTCGCGGTGTGAAAGCAGTTGGTTTCGTAGTTTTAGAATTCTGCTGATCCCAAGTACTCCGTCTCTATCATTGCATATGGCAATATAGAAAGTAAAGAGGAAAAGGCATGACCAGAAGAATTGTGTGAAATAAGTGAATTTATCCAGTTGAGGCATGATTGATTGATGAAAAATGATTCCCTCCAGACAGAAAGAGAAAGAGAGTCCTTCCTGTAGGAGTAGTGAATAAATATAGAGAGTTTTGCTTGGTTGTTAACCAAGGGAAAAAAGAAAAATTTTTTATCATCTTCCTTTGGAAGATCGGAGCTGCTACTACTAGCGGAAGAAAAGGAACTACTACTGGAAGGAAAGGAAAAGGACTTTCTTTTTCGAATAGAGGAGGAGTCCTCCATGTCCATAATATATATGGCAATATAGAAAGTCAAGAGGAAAAGGCATGACCAGAAGAATTGTGTGAAATAAGTGAATTTATCCAGTTGAGGCATGATTGATTGATGAAAAATGATTCCCTCCAGACAGAAAGAGAAAGAGAGTCCTTCCT
>III301-4
GACTTCGAGATCAAATAGAATATGTTTCTTTCCATTCCTCGTGAGCCACTTATTTCTCCGAAACAAGAGATCAAAGTCATCTTCCTCCTTTTTCCCAATAAGTCGACGGCCTTACACCATTGGGATACTTCGAATAAACTGGAGTACATATAGGATACACCGGTGCTAAAACCTTTTCTTAATATTTCCTCTAAACTCTTGGGGTCCTTGCTCCGGATCTTGTTCTCGCGGTGTGAAAGCAGTTGGTTTCGTAGTTTTAGAATTCTGCTGATCCCAAGTACTCCGTCTCTATCATTGCATATGGCAATATAGAAAGTAAAGAGGAAAAGGCATGACCAGAAGAATTGTGTGAAATAAGTGAATTTATCCAGTTGAGGCATGATTGATTGATGAAAAATGATTCCCTCCAGACAGAAAGAGAAAGAGAGTCCTTCCTGTAGGAGTAGTGAATAAATATAGAGAGTTTTGCTTGGTTGTTAACCAAGGGAAAAAAGAAAAATTTTTTATCATCTTCCTTTGGAAGATCGGAGCTGCTACTACTAGCGGAAGAAAAGGAACTACTACTGGAAGGAAAGGAAAAGGACTTTCTTTTTCGAATAGAGGAGGAGTCCTCCATGTCCATAATATATATGGCAATATAGAAAGTCAAGAGGAAAAGGCATGACCAGAAGAATTGTGTGAAATAAGTGAATTTATCCAGTTGAGGCATGATTGATTGATGAAAAATGATTCCCTCCAGACAGAAAGAGAAAGAGAGTCCTTCCT
>IV301-1
GACTTCGAGATCAAATAGAATATGTTTCTTTCCATTCCTCGTGAGCCACTTATTTCTCCGAAACAAGAGATCAAAGTCATCTTCCTCCTTTTTCCCAATAAGTCGACGGCCTTACACCATTGGGATACTTCGAATAAACTGGAGTACATATAGGATACACCGGTGCTAAAACCTTTTCTTAATATTTCCTCTAAACTCTTGGGGTCCTTGCTCCGGATCTTGTTCTCGCGGTGTGAAAGCAGTTGGTTTCGTAGTTTTAGAATTCTGCTGATCCCAAGTACTCCGTCTCTATCATTGCATATGGCAATATAGAAAGTAAAGAGGAAAAGGCATGACCAGAAGAATTGTGTGAAATAAGTGAATTTATCCAGTTGAGGCATGATTGATTGATGAAAAATGATTCCCTCCAGACAGAAAGAGAAAGAGAGTCCTTCCTGTAGGAGTAGTGAATAAATATAGAGAGTTTTGCTTGGTTGTTAACCAAGGGAAAAAAGAAAAATTTTTTATCATCTTCCTTTGGAAGATCGGAGCTGCTACTACTAGCGGAAGAAAAGGAACTACTACTGGAAGGAAAGGAAAAGGACTTTCTTTTTCGAATAGAGGAGGAGTCCTCCATGTCCATAATATATATGGCAATATAGAAAGTCAAGAGGAAAAGGCATGACCAGAAGAATTGTGTGAAATAAGTGAATTTATCCAGTTGAGGCATGATTGATTGATGAAAAATGATTCCCTCCAGACAGAAAGAGAAAGAGAGTCCTTCCT
>IV301-3
GACTTCGAGATCAAATAGAATATGTTTCTTTCCATTCCTCGTGAGCCACTTATTTCTCCGAAACAAGAGATCAAAGTCATCTTCCTCCTTTTTCCCAATAAGTCGACGGCCTTACACCATTGGGATACTTCGAATAAACTGGAGTACATATAGGATACACCGGTGCTAAAACCTTTTCTTAATATTTCCTCTAAACTCTTGGGGTCCTTGCTCCGGATCTTGTTCTCGCGGTGTGAAAGCAGTTGGTTTCGTAGTTTTAGAATTCTGCTGATCCCAAGTACTCCGTCTCTATCATTGCATATGGCAATATAGAAAGTAAAGAGGAAAAGGCATGACCAGAAGAATTGTGTGAAATAAGTGAATTTATCCAGTTGAGGCATGATTGATTGATGAAAAATGATTCCCTCCAGACAGAAAGAGAAAGAGAGTCCTTCCTGTAGGAGTAGTGAATAAATATAGAGAGTTTTGCTTGGTTGTTAACCAAGGGAAAAAAGAAAAATTTTTTATCATCTTCCTTTGGAAGATCGGAGCTGCTACTACTAGCGGAAGAAAAGGAACTACTACTGGAAGGAAAGGAAAAGGACTTTCTTTTTCGAATAGAGGAGGAGTCCTCCATGTCCATAATATATATGGCAATATAGAAAGTCAAGAGGAAAAGGCATGACCAGAAGAATTGTGTGAAATAAGTGAATTTATCCAGTTGAGGCATGATTGATTGATGAAAAATGATTCCCTCCAGACAGAAAGAGAAAGAGAGTCCTTCCT
>I401-1
GACTTCGAGATCAAATAGAATATGTTTCTTTCCATTCCTCGTGAGCCACTTATTTCTCCGAAACAAGAGATCAAAGTCATCTTCCTCCTTTTTCCCAATAAGTCGACGGCCTTACACCATTGGGATACTTCGAATAAACTGGAGTACATATAGGATACACCGGTGCTAAAACCTTTTCTTAATATTTCCTCTAAACTCTTGGGGTCCTTGCTCCGGATCTTGTTCTCGCGGTGTGAAAGCAGTTGGTTTCGTAGTTTTAGAATTCTGCTGATCCCAAGTACTCCGTCTCTATCATTGCATATGGCAATATAGAAAGTCAAGAGGAAAAGGCATGACCAGAAGAATTGTGTGAAATAAGTGAATTTATCCAGTTGAGGCATGATTGATTGATGAAAAATGATTCCCTCCAGACAGAAAGAGAAAGAGAGTCCTTCCTGTAGGAGTAGTGAATAAATATAGAGAGTTTTGCTTGGTTGTTAACCAAGGGAAAAAAGAAAAATTTTTTATCATCTTCCTTTGGAAGATCGGAGCTGCTACTACTAGCGGAAGAAAAGGAACTACTACTGGAAGGAAAGGAAAAGGACTTTCTTTTTCGAATAGAGGAGGAGTCCTCCATGTCCATAATATATATGGCAATATAGAAAGTCAAGAGGAAAAGGCATGACCAGAAGAATTGTGTGAAATAAGTGAATTTATCCAGTTGAGGCATGATTGATTGATGAAAAATGATTCCCTCCAGACAGAAAGAGAAAGAGAGTCCTTCCT
>I401-3
GACTTCGAGATCAAATAGAATATGTTTCTTTCCATTCCTCGTGAGCCACTTATTTCTCCGAAACAAGAGATCAAAGTCATCTTCCTCCTTTTTCCCAATAAGTCGACGGCCTTACACCATTGGGATACTTCGAATAAACTGGAGTACATATAGGATACACCGGTGCTAAAACCTTTTCTTAATATTTCCTCTAAACTCTTGGGGTCCTTGCTCCGGATCTTGTTCTCGCGGTGTGAAAGCAGTTGGTTTCGTAGTTTTAGAATTCTGCTGATCCCAAGTACTCCGTCTCTATCATTGCATATGGCAATATAGAAAGTCAAGAGGAAAAGGCATGACCAGAAGAATTGTGTGAAATAAGTGAATTTATCCAGTTGAGGCATGATTGATTGATGAAAAATGATTCCCTCCAGACAGAAAGAGAAAGAGAGTCCTTCCTGTAGGAGTAGTGAATAAATATAGAGAGTTTTGCTTGGTTGTTAACCAAGGGAAAAAAGAAAAATTTTTTATCATCTTCCTTTGGAAGATCGGAGCTGCTACTACTAGCGGAAGAAAAGGAACTACTACTGGAAGGAAAGGAAAAGGACTTTCTTTTTCGAATAGAGGAGGAGTCCTCCATGTCCATAATATATATGGCAATATAGAAAGTCAAGAGGAAAAGGCATGACCAGAAGAATTGTGTGAAATAAGTGAATTTATCCAGTTGAGGCATGATTGATTGATGAAAAATGATTCCCTCCAGACAGAAAGAGAAAGAGAGTCCTTCCT
>I402-2
GACTTCGAGATCAAATAGAATATGTTTCTTTCCATTCCTCGTGAGCCACTTATTTCTCCGAAACAAGAGATCAAAGTCATCTTCCTCCTTTTTCCCAATAAGTCGACGGCCTTACACCATTGGGATACTTCGAATAAACTGGAGTACATATAGGATACACCGGTGCTAAAACCTTTTCTTAATATTTCCTCTAAACTCTTGGGGTCCTTGCTCCGGATCTTGTTCTCGCGGTGTGAAAGCAGTTGGTTTCGTAGTTTTAGAATTCTGCTGATCCCAAGTACTCCGTCTCTATCATTGCATATGGCAATATAGAAAGTAAAGAGGAAAAGGCATGACCAGAAGAATTGTGTGAAATAAGTGAATTTATCCAGTTGAGGCATGATTGATTGATGAAAAATGATTCCCTCCAGACAGAAAGAGAAAGAGAGTCCTTCCTGTAGGAGTAGTGAATAAATATAGAGAGTTTTGCTTGGTTGTTAACCAAGGGAAAAAAGAAAAATTTTTTATCATCTTCCTTTGGAAGATCGGAGCTGCTACTACTAGCGGAAGAAAAGGAACTACTACTGGAAGGAAAGGAAAAGGACTTTCTTTTTCGAATAGAGGAGGAGTCCTCCATGTCCATAATATATATGGCAATATAGAAAGTAAAGAGGAAAAGGCATGACCAGAAGAATTGTGTGAAATAAGTGAATTTATCCAGTTGAGGCATGATTGATTGATGAAAAATGATTCCCTCCAGACAGAAAGAGAAAGAGAGTCCTTCCT
>I402-4
GACTTCGAGATCAAATAGAATATGTTTCTTTCCATTCCTCGTGAGCCACTTATTTCTCCGAAACAAGAGATCAAAGTCATCTTCCTCCTTTTTCCCAATAAGTCGACGGCCTTACACCATTGGGATACTTCGAATAAACTGGAGTACATATAGGATACACCGGTGCTAAAACCTTTTCTTAATATTTCCTCTAAACTCTTGGGGTCCTTGCTCCGGATCTTGTTCTCGCGGTGTGAAAGCAGTTGGTTTCGTAGTTTTAGAATTCTGCTGATCCCAAGTACTCCGTCTCTATCATTGCATATGGCAATATAGAAAGTAAAGAGGAAAAGGCATGACCAGAAGAATTGTGTGAAATAAGTGAATTTATCCAGTTGAGGCATGATTGATTGATGAAAAATGATTCCCTCCAGACAGAAAGAGAAAGAGAGTCCTTCCTGTAGGAGTAGTGAATAAATATAGAGAGTTTTGCTTGGTTGTTAACCAAGGGAAAAAAGAAAAATTTTTTATCATCTTCCTTTGGAAGATCGGAGCTGCTACTACTAGCGGAAGAAAAGGAACTACTACTGGAAGGAAAGGAAAAGGACTTTCTTTTTCGAATAGAGGAGGAGTCCTCCATGTCCATAATATATATGGCAATATAGAAAGTAAAGAGGAAAAGGCATGACCAGAAGAATTGTGTGAAATAAGTGAATTTATCCAGTTGAGGCATGATTGATTGATGAAAAATGATTCCCTCCAGACAGAAAGAGAAAGAGAGTCCTTCCT
>II402-3
GACTTCGAGATCAAATAGAATATGTTTCTTTCCATTCCTCGTGAGCCACTTATTTCTCCGAAACAAGAGATCAAAGTCATCTTCCTCCTTTTTCCCAATAAGTCGACGGCCTTACACCATTGGGATACTTCGAATAAACTGGAGTACATATAGGATACACCGGTGCTAAAACCTTTTCTTAATATTTCCTCTAAACTCTTGGGGTCCTTGCTCCGGATCTTGTTCTCGCGGTGTGAAAGCAGTTGGTTTCGTAGTTTTAGAATTCTGCTGATCCCAAGTACTCCGTCTCTATCATTGCATATGGCAATATAGAAAGTAAAGAGGAAAAGGCATGACCAGAAGAATTGTGTGAAATAAGTGAATTTATCCAGTTGAGGCATGATTGATTGATGAAAAATGATTCCCTCCAGACAGAAAGAGAAAGAGAGTCCTTCCTGTAGGAGTAGTGAATAAATATAGAGAGTTTTGCTTGGTTGTTAACCAAGGGAAAAAAGAAAAATTTTTTATCATCTTCCTTTGGAAGATCGGAGCTGCTACTACTAGCGGAAGAAAAGGAACTACTACTGGAAGGAAAGGAAAAGGACTTTCTTTTTCGAATAGAGGAGGAGTCCTCCATGTCCATAATATATATGGCAATATAGAAAGTAAAGAGGAAAAGGCATGACCAGAAGAATTGTGTGAAATAAGTGAATTTATCCAGTTGAGGCATGATTGATTGATGAAAAATGATTCCCTCCAGACAGAAAGAGAAAGAGAGTCCTTCCT
>II402-5
GACTTCGAGATCAAATAGAATATGTTTCTTTCCATTCCTCGTGAGCCACTTATTTCTCCGAAACAAGAGATCAAAGTCATCTTCCTCCTTTTTCCCAATAAGTCGACGGCCTTACACCATTGGGATACTTCGAATAAACTGGAGTACATATAGGATACACCGGTGCTAAAACCTTTTCTTAATATTTCCTCTAAACTCTTGGGGTCCTTGCTCCGGATCTTGTTCTCGCGGTGTGAAAGCAGTTGGTTTCGTAGTTTTAGAATTCTGCTGATCCCAAGTACTCCGTCTCTATCATTGCATATGGCAATATAGAAAGTAAAGAGGAAAAGGCATGACCAGAAGAATTGTGTGAAATAAGTGAATTTATCCAGTTGAGGCATGATTGATTGATGAAAAATGATTCCCTCCAGACAGAAAGAGAAAGAGAGTCCTTCCTGTAGGAGTAGTGAATAAATATAGAGAGTTTTGCTTGGTTGTTAACCAAGGGAAAAAAGAAAAATTTTTTATCATCTTCCTTTGGAAGATCGGAGCTGCTACTACTAGCGGAAGAAAAGGAACTACTACTGGAAGGAAAGGAAAAGGACTTTCTTTTTCGAATAGAGGAGGAGTCCTCCATGTCCATAATATATATGGCAATATAGAAAGTAAAGAGGAAAAGGCATGACCAGAAGAATTGTGTGAAATAAGTGAATTTATCCAGTTGAGGCATGATTGATTGATGAAAAATGATTCCCTCCAGACAGAAAGAGAAAGAGAGTCCTTCCT
>III402-3
GACTTCGAGATCAAATAGAATATGTTTCTTTCCATTCCTCGTGAGCCACTTATTTCTCCGAAACAAGAGATCAAAGTCATCTTCCTCCTTTTTCCCAATAAGTCGACGGCCTTACACCATTGGGATACTTCGAATAAACTGGAGTACATATAGGATACACCGGTGCTAAAACCTTTTCTTAATATTTCCTCTAAACTCTTGGGGTCCTTGCTCCGGATCTTGTTCTCGCGGTGTGAAAGCAGTTGGTTTCGTAGTTTTAGAATTCTGCTGATCCCAAGTACTCCGTCTCTATCATTGCATATGGCAATATAGAAAGTAAAGAGGAAAAGGCATGACCAGAAGAATTGTGTGAAATAAGTGAATTTATCCAGTTGAGGCATGATTGATTGATGAAAAATGATTCCCTCCAGACAGAAAGAGAAAGAGAGTCCTTCCTGTAGGAGTAGTGAATAAATATAGAGAGTTTTGCTTGGTTGTTAACCAAGGGAAAAAAGAAAAATTTTTTATCATCTTCCTTTGGAAGATCGGAGCTGCTACTACTAGCGGAAGAAAAGGAACTACTACTGGAAGGAAAGGAAAAGGACTTTCTTTTTCGAATAGAGGAGGAGTCCTCCATGTCCATAATATATATGGCAATATAGAAAGTAAAGAGGAAAAGGCATGACCAGAAGAATTGTGTGAAATAAGTGAATTTATCCAGTTGAGGCATGATTGATTGATGAAAAATGATTCCCTCCAGACAGAAAGAGAAAGAGAGTCCTTCCT
>III402-4
GACTTCGAGATCAAATAGAATATGTTTCTTTCCATTCCTCGTGAGCCACTTATTTCTCCGAAACAAGAGATCAAAGTCATCTTCCTCCTTTTTCCCAATAAGTCGACGGCCTTACACCATTGGGATACTTCGAATAAACTGGAGTACATATAGGATACACCGGTGCTAAAACCTTTTCTTAATATTTCCTCTAAACTCTTGGGGTCCTTGCTCCGGATCTTGTTCTCGCGGTGTGAAAGCAGTTGGTTTCGTAGTTTTAGAATTCTGCTGATCCCAAGTACTCCGTCTCTATCATTGCATATGGCAATATAGAAAGTAAAGAGGAAAAGGCATGACCAGAAGAATTGTGTGAAATAAGTGAATTTATCCAGTTGAGGCATGATTGATTGATGAAAAATGATTCCCTCCAGACAGAAAGAGAAAGAGAGTCCTTCCTGTAGGAGTAGTGAATAAATATAGAGAGTTTTGCTTGGTTGTTAACCAAGGGAAAAAAGAAAAATTTTTTATCATCTTCCTTTGGAAGATCGGAGCTGCTACTACTAGCGGAAGAAAAGGAACTACTACTGGAAGGAAAGGAAAAGGACTTTCTTTTTCGAATAGAGGAGGAGTCCTCCATGTCCATAATATATATGGCAATATAGAAAGTAAAGAGGAAAAGGCATGACCAGAAGAATTGTGTGAAATAAGTGAATTTATCCAGTTGAGGCATGATTGATTGATGAAAAATGATTCCCTCCAGACAGAAAGAGAAAGAGAGTCCTTCCT
>IV401-1
GACTTCGAGATCAAATAGAATATGTTTCTTTCCATTCCTCGTGAGCCACTTATTTCTCCGAAACAAGAGATCAAAGTCATCTTCCTCCTTTTTCCCAATAAGTCGACGGCCTTACACCATTGGGATACTTCGAATAAACTGGAGTACATATAGGATACACCGGTGCTAAAACCTTTTCTTAATATTTCCTCTAAACTCTTGGGGTCCTTGCTCCGGATCTTGTTCTCGCGGTGTGAAAGCAGTTGGTTTCGTAGTTTTAGAATTCTGCTGATCCCAAGTACTCCGTCTCTATCATTGCATATGGCAATATAGAAAGTCAAGAGGAAAAGGCATGACCAGAAGAATTGTGTGAAATAAGTGAATTTATCCAGTTGAGGCATGATTGATTGATGAAAAATGATTCCCTCCAGACAGAAAGAGAAAGAGAGTCCTTCCTGTAGGAGTAGTGAATAAATATAGAGAGTTTTGCTTGGTTGTTAACCAAGGGAAAAAAGAAAAATTTTTTATCATCTTCCTTTGGAAGATCGGAGCTGCTACTACTAGCGGAAGAAAAGGAACTACTACTGGAAGGAAAGGAAAAGGACTTTCTTTTTCGAATAGAGGAGGAGTCCTCCATGTCCATAATATATATGGCAATATAGAAAGTCAAGAGGAAAAGGCATGACCAGAAGAATTGTGTGAAATAAGTGAATTTATCCAGTTGAGGCATGATTGATTGATGAAAAATGATTCCCTCCAGACAGAAAGAGAAAGAGAGTCCTTCCT
>I501-2
GACTTCGAGATCAAATAGAATATGTTTCTTTCCATTCCTCGTGAGCCACTTATTTCTCCGAAACAAGAGATCAAAGTCATCTTCCTCCTTTTTCCCAATAAGTCGACGGCCTTACACCATTGGGATACTTCGAATAAACTGGAGTACATATAGGATACACCGGTGCTAAAACCTTTTCTTAATATTTCCTCTAAACTCTTGGGGTCCTTGCTCCGGATCTTGTTCTCGCGGTGTGAAAGCAGTTGGTTTCGTAGTTTTAGAATTCTGCTGATCCCAAGTACTCCGTCTCTATCATTGCATATGGCAATATAGAAAGTCAAGAGGAAAAGGCATGACCAGAAGAATTGTGTGAAATAAGTGAATTTATCCAGTTGAGGCATGATTGATTGATGAAAAATGATTCCCTCCAGACAGAAAGAGAAAGAGAGTCCTTCCTGTAGGAGTAGTGAATAAATATAGAGAGTTTTGCTTGGTTGTTAACCAAGGGAAAAAAGAAAAATTTTTTATCATCTTCCTTTGGAAGATCGGAGCTGCTACTACTAGCGGAAGAAAAGGAACTACTACTGGAAGGAAAGGAAAAGGACTTTCTTTTTCGAATAGAGGAGGAGTCCTCCATGTCCATAATATATATGGCAATATAGAAAGTCAAGAGGAAAAGGCATGACCAGAAGAATTGTGTGAAATAAGTGAATTTATCCAGTTGAGGCATGATTGATTGATGAAAAATGATTCCCTCCAGACAGAAAGAGAAAGAGAGTCCTTCCT
>I501-4
GACTTCGAGATCAAATAGAATATGTTTCTTTCCATTCCTCGTGAGCCACTTATTTCTCCGAAACAAGAGATCAAAGTCATCTTCCTCCTTTTTCCCAATAAGTCGACGGCCTTACACCATTGGGATACTTCGAATAAACTGGAGTACATATAGGATACACCGGTGCTAAAACCTTTTCTTAATATTTCCTCTAAACTCTTGGGGTCCTTGCTCCGGATCTTGTTCTCGCGGTGTGAAAGCAGTTGGTTTCGTAGTTTTAGAATTCTGCTGATCCCAAGTACTCCGTCTCTATCATTGCATATGGCAATATAGAAAGTCAAGAGGAAAAGGCATGACCAGAAGAATTGTGTGAAATAAGTGAATTTATCCAGTTGAGGCATGATTGATTGATGAAAAATGATTCCCTCCAGACAGAAAGAGAAAGAGAGTCCTTCCTGTAGGAGTAGTGAATAAATATAGAGAGTTTTGCTTGGTTGTTAACCAAGGGAAAAAAGAAAAATTTTTTATCATCTTCCTTTGGAAGATCGGAGCTGCTACTACTAGCGGAAGAAAAGGAACTACTACTGGAAGGAAAGGAAAAGGACTTTCTTTTTCGAATAGAGGAGGAGTCCTCCATGTCCATAATATATATGGCAATATAGAAAGTCAAGAGGAAAAGGCATGACCAGAAGAATTGTGTGAAATAAGTGAATTTATCCAGTTGAGGCATGATTGATTGATGAAAAATGATTCCCTCCAGACAGAAAGAGAAAGAGAGTCCTTCCT
>I502-1
GACTTCGAGATCAAATAGAATATGTTTCTTTCCATTCCTCGTGAGCCACTTATTTCTCCGAAACAAGAGATCAAAGTCATCTTCCTCCTTTTTCCCAATAAGTCGACGGCCTTACACCATTGGGATACTTCGAATAAACTGGAGTACATATAGGATACACCGGTGCTAAAACCTTTTCTTAATATTTCCTCTAAACTCTTGGGGTCCTTGCTCCGGATCTTGTTCTCGCGGTGTGAAAGCAGTTGGTTTCGTAGTTTTAGAATTCTGCTGATCCCAAGTACTCCGTCTCTATCATTGCATATGGCAATATAGAAAGTCAAGAGGAAAAGGCATGACCAGAAGAATTGTGTGAAATAAGTGAATTTATCCAGTTGAGGCATGATTGATTGATGAAAAATGATTCCCTCCAGACAGAAAGAGAAAGAGAGTCCTTCCTGTAGGAGTAGTGAATAAATATAGAGAGTTTTGCTTGGTTGTTAACCAAGGGAAAAAAGAAAAATTTTTTATCATCTTCCTTTGGAAGATCGGAGCTGCTACTACTAGCGGAAGAAAAGGAACTACTACTGGAAGGAAAGGAAAAGGACTTTCTTTTTCGAATAGAGGAGGAGTCCTCCATGTCCATAATATATATGGCAATATAGAAAGTCAAGAGGAAAAGGCATGACCAGAAGAATTGTGTGAAATAAGTGAATTTATCCAGTTGAGGCATGATTGATTGATGAAAAATGATTCCCTCCAGACAGAAAGAGAAAGAGAGTCCTTCCT
>I502-4
GACTTCGAGATCAAATAGAATATGTTTCTTTCCATTCCTCGTGAGCCACTTATTTCTCCGAAACAAGAGATCAAAGTCATCTTCCTCCTTTTTCCCAATAAGTCGACGGCCTTACACCATTGGGATACTTCGAATAAACTGGAGTACATATAGGATACACCGGTGCTAAAACCTTTTCTTAATATTTCCTCTAAACTCTTGGGGTCCTTGCTCCGGATCTTGTTCTCGCGGTGTGAAAGCAGTTGGTTTCGTAGTTTTAGAATTCTGCTGATCCCAAGTACTCCGTCTCTATCATTGCATATGGCAATATAGAAAGTCAAGAGGAAAAGGCATGACCAGAAGAATTGTGTGAAATAAGTGAATTTATCCAGTTGAGGCATGATTGATTGATGAAAAATGATTCCCTCCAGACAGAAAGAGAAAGAGAGTCCTTCCTGTAGGAGTAGTGAATAAATATAGAGAGTTTTGCTTGGTTGTTAACCAAGGGAAAAAAGAAAAATTTTTTATCATCTTCCTTTGGAAGATCGGAGCTGCTACTACTAGCGGAAGAAAAGGAACTACTACTGGAAGGAAAGGAAAAGGACTTTCTTTTTCGAATAGAGGAGGAGTCCTCCATGTCCATAATATATATGGCAATATAGAAAGTCAAGAGGAAAAGGCATGACCAGAAGAATTGTGTGAAATAAGTGAATTTATCCAGTTGAGGCATGATTGATTGATGAAAAATGATTCCCTCCAGACAGAAAGAGAAAGAGAGTCCTTCCT
>I502-5
GACTTCGAGATCAAATAGAATATGTTTCTTTCCATTCCTCGTGAGCCACTTATTTCTCCGAAACAAGAGATCAAAGTCATCTTCCTCCTTTTTCCCAATAAGTCGACGGCCTTACACCATTGGGATACTTCGAATAAACTGGAGTACATATAGGATACACCGGTGCTAAAACCTTTTCTTAATATTTCCTCTAAACTCTTGGGGTCCTTGCTCCGGATCTTGTTCTCGCGGTGTGAAAGCAGTTGGTTTCGTAGTTTTAGAATTCTGCTGATCCCAAGTACTCCGTCTCTATCATTGCATATGGCAATATAGAAAGTCAAGAGGAAAAGGCATGACCAGAAGAATTGTGTGAAATAAGTGAATTTATCCAGTTGAGGCATGATTGATTGATGAAAAATGATTCCCTCCAGACAGAAAGAGAAAGAGAGTCCTTCCTGTAGGAGTAGTGAATAAATATAGAGAGTTTTGCTTGGTTGTTAACCAAGGGAAAAAAGAAAAATTTTTTATCATCTTCCTTTGGAAGATCGGAGCTGCTACTACTAGCGGAAGAAAAGGAACTACTACTGGAAGGAAAGGAAAAGGACTTTCTTTTTCGAATAGAGGAGGAGTCCTCCATGTCCATAATATATATGGCAATATAGAAAGTCAAGAGGAAAAGGCATGACCAGAAGAATTGTGTGAAATAAGTGAATTTATCCAGTTGAGGCATGATTGATTGATGAAAAATGATTCCCTCCAGACAGAAAGAGAAAGAGAGTCCTTCCT
>II501-1
GACTTCGAGATCAAATAGAATATGTTTCTTTCCATTCCTCGTGAGCCACTTATTTCTCCGAAACAAGAGATCAAAGTCATCTTCCTCCTTTTTCCCAATAAGTCGACGGCCTTACACCATTGGGATACTTCGAATAAACTGGAGTACATATAGGATACACCGGTGCTAAAACCTTTTCTTAATATTTCCTCTAAACTCTTGGGGTCCTTGCTCCGGATCTTGTTCTCGCGGTGTGAAAGCAGTTGGTTTCGTAGTTTTAGAATTCTGCTGATCCCAAGTACTCCGTCTCTATCATTGCATATGGCAATATAGAAAGTCAAGAGGAAAAGGCATGACCAGAAGAATTGTGTGAAATAAGTGAATTTATCCAGTTGAGGCATGATTGATTGATGAAAAATGATTCCCTCCAGACAGAAAGAGAAAGAGAGTCCTTCCTGTAGGAGTAGTGAATAAATATAGAGAGTTTTGCTTGGTTGTTAACCAAGGGAAAAAAGAAAAATTTTTTATCATCTTCCTTTGGAAGATCGGAGCTGCTACTACTAGCGGAAGAAAAGGAACTACTACTGGAAGGAAAGGAAAAGGACTTTCTTTTTCGAATAGAGGAGGAGTCCTCCATGTCCATAATATATATGGCAATATAGAAAGTCAAGAGGAAAAGGCATGACCAGAAGAATTGTGTGAAATAAGTGAATTTATCCAGTTGAGGCATGATTGATTGATGAAAAATGATTCCCTCCAGACAGAAAGAGAAAGAGAGTCCTTCCT
>II501-2
GACTTCGAGATCAAATAGAATATGTTTCTTTCCATTCCTCGTGAGCCACTTATTTCTCCGAAACAAGAGATCAAAGTCATCTTCCTCCTTTTTCCCAATAAGTCGACGGCCTTACACCATTGGGATACTTCGAATAAACTGGAGTACATATAGGATACACCGGTGCTAAAACCTTTTCTTAATATTTCCTCTAAACTCTTGGGGTCCTTGCTCCGGATCTTGTTCTCGCGGTGTGAAAGCAGTTGGTTTCGTAGTTTTAGAATTCTGCTGATCCCAAGTACTCCGTCTCTATCATTGCATATGGCAATATAGAAAGTCAAGAGGAAAAGGCATGACCAGAAGAATTGTGTGAAATAAGTGAATTTATCCAGTTGAGGCATGATTGATTGATGAAAAATGATTCCCTCCAGACAGAAAGAGAAAGAGAGTCCTTCCTGTAGGAGTAGTGAATAAATATAGAGAGTTTTGCTTGGTTGTTAACCAAGGGAAAAAAGAAAAATTTTTTATCATCTTCCTTTGGAAGATCGGAGCTGCTACTACTAGCGGAAGAAAAGGAACTACTACTGGAAGGAAAGGAAAAGGACTTTCTTTTTCGAATAGAGGAGGAGTCCTCCATGTCCATAATATATATGGCAATATAGAAAGTCAAGAGGAAAAGGCATGACCAGAAGAATTGTGTGAAATAAGTGAATTTATCCAGTTGAGGCATGATTGATTGATGAAAAATGATTCCCTCCAGACAGAAAGAGAAAGAGAGTCCTTCCT
>II501-4
GACTTCGAGATCAAATAGAATATGTTTCTTTCCATTCCTCGTGAGCCACTTATTTCTCCGAAACAAGAGATCAAAGTCATCTTCCTCCTTTTTCCCAATAAGTCGACGGCCTTACACCATTGGGATACTTCGAATAAACTGGAGTACATATAGGATACACCGGTGCTAAAACCTTTTCTTAATATTTCCTCTAAACTCTTGGGGTCCTTGCTCCGGATCTTGTTCTCGCGGTGTGAAAGCAGTTGGTTTCGTAGTTTTAGAATTCTGCTGATCCCAAGTACTCCGTCTCTATCATTGCATATGGCAATATAGAAAGTCAAGAGGAAAAGGCATGACCAGAAGAATTGTGTGAAATAAGTGAATTTATCCAGTTGAGGCATGATTGATTGATGAAAAATGATTCCCTCCAGACAGAAAGAGAAAGAGAGTCCTTCCTGTAGGAGTAGTGAATAAATATAGAGAGTTTTGCTTGGTTGTTAACCAAGGGAAAAAAGAAAAATTTTTTATCATCTTCCTTTGGAAGATCGGAGCTGCTACTACTAGCGGAAGAAAAGGAACTACTACTGGAAGGAAAGGAAAAGGACTTTCTTTTTCGAATAGAGGAGGAGTCCTCCATGTCCATAATATATATGGCAATATAGAAAGTCAAGAGGAAAAGGCATGACCAGAAGAATTGTGTGAAATAAGTGAATTTATCCAGTTGAGGCATGATTGATTGATGAAAAATGATTCCCTCCAGACAGAAAGAGAAAGAGAGTCCTTCCT
>II502-1
GACTTCGAGATCAAATAGAATATGTTTCTTTCCATTCCTCGTGAGCCACTTATTTCTCCGAAACAAGAGATCAAAGTCATCTTCCTCCTTTTTCCCAATAAGTCGACGGCCTTACACCATTGGGATACTTCGAATAAACTGGAGTACATATAGGATACACCGGTGCTAAAACCTTTTCTTAATATTTCCTCTAAACTCTTGGGGTCCTTGCTCCGGATCTTGTTCTCGCGGTGTGAAAGCAGTTGGTTTCGTAGTTTTAGAATTCTGCTGATCCCAAGTACTCCGTCTCTATCATTGCATATGGCAATATAGAAAGTCAAGAGGAAAAGGCATGACCAGAAGAATTGTGTGAAATAAGTGAATTTATCCAGTTGAGGCATGATTGATTGATGAAAAATGATTCCCTCCAGACAGAAAGAGAAAGAGAGTCCTTCCTGTAGGAGTAGTGAATAAATATAGAGAGTTTTGCTTGGTTGTTAACCAAGGGAAAAAAGAAAAATTTTTTATCATCTTCCTTTGGAAGATCGGAGCTGCTACTACTAGCGGAAGAAAAGGAACTACTACTGGAAGGAAAGGAAAAGGACTTTCTTTTTCGAATAGAGGAGGAGTCCTCCATGTCCATAATATATATGGCAATATAGAAAGTCAAGAGGAAAAGGCATGACCAGAAGAATTGTGTGAAATAAGTGAATTTATCCAGTTGAGGCATGATTGATTGATGAAAAATGATTCCCTCCAGACAGAAAGAGAAAGAGAGTCCTTCCT
>II502-3
GACTTCGAGATCAAATAGAATATGTTTCTTTCCATTCCTCGTGAGCCACTTATTTCTCCGAAACAAGAGATCAAAGTCATCTTCCTCCTTTTTCCCAATAAGTCGACGGCCTTACACCATTGGGATACTTCGAATAAACTGGAGTACATATAGGATACACCGGTGCTAAAACCTTTTCTTAATATTTCCTCTAAACTCTTGGGGTCCTTGCTCCGGATCTTGTTCTCGCGGTGTGAAAGCAGTTGGTTTCGTAGTTTTAGAATTCTGCTGATCCCAAGTACTCCGTCTCTATCATTGCATATGGCAATATAGAAAGTCAAGAGGAAAAGGCATGACCAGAAGAATTGTGTGAAATAAGTGAATTTATCCAGTTGAGGCATGATTGATTGATGAAAAATGATTCCCTCCAGACAGAAAGAGAAAGAGAGTCCTTCCTGTAGGAGTAGTGAATAAATATAGAGAGTTTTGCTTGGTTGTTAACCAAGGGAAAAAAGAAAAATTTTTTATCATCTTCCTTTGGAAGATCGGAGCTGCTACTACTAGCGGAAGAAAAGGAACTACTACTGGAAGGAAAGGAAAAGGACTTTCTTTTTCGAATAGAGGAGGAGTCCTCCATGTCCATAATATATATGGCAATATAGAAAGTCAAGAGGAAAAGGCATGACCAGAAGAATTGTGTGAAATAAGTGAATTTATCCAGTTGAGGCATGATTGATTGATGAAAAATGATTCCCTCCAGACAGAAAGAGAAAGAGAGTCCTTCCT
>II502-4
GACTTCGAGATCAAATAGAATATGTTTCTTTCCATTCCTCGTGAGCCACTTATTTCTCCGAAACAAGAGATCAAAGTCATCTTCCTCCTTTTTCCCAATAAGTCGACGGCCTTACACCATTGGGATACTTCGAATAAACTGGAGTACATATAGGATACACCGGTGCTAAAACCTTTTCTTAATATTTCCTCTAAACTCTTGGGGTCCTTGCTCCGGATCTTGTTCTCGCGGTGTGAAAGCAGTTGGTTTCGTAGTTTTAGAATTCTGCTGATCCCAAGTACTCCGTCTCTATCATTGCATATGGCAATATAGAAAGTCAAGAGGAAAAGGCATGACCAGAAGAATTGTGTGAAATAAGTGAATTTATCCAGTTGAGGCATGATTGATTGATGAAAAATGATTCCCTCCAGACAGAAAGAGAAAGAGAGTCCTTCCTGTAGGAGTAGTGAATAAATATAGAGAGTTTTGCTTGGTTGTTAACCAAGGGAAAAAAGAAAAATTTTTTATCATCTTCCTTTGGAAGATCGGAGCTGCTACTACTAGCGGAAGAAAAGGAACTACTACTGGAAGGAAAGGAAAAGGACTTTCTTTTTCGAATAGAGGAGGAGTCCTCCATGTCCATAATATATATGGCAATATAGAAAGTCAAGAGGAAAAGGCATGACCAGAAGAATTGTGTGAAATAAGTGAATTTATCCAGTTGAGGCATGATTGATTGATGAAAAATGATTCCCTCCAGACAGAAAGAGAAAGAGAGTCCTTCCT
>II503-2
GACTTCGAGATCAAATAGAATATGTTTCTTTCCATTCCTCGTGAGCCACTTATTTCTCCGAAACAAGAGATCAAAGTCATCTTCCTCCTTTTTCCCAATAAGTCGACGGCCTTACACCATTGGGATACTTCGAATAAACTGGAGTACATATAGGATACACCGGTGCTAAAACCTTTTCTTAATATTTCCTCTAAACTCTTGGGGTCCTTGCTCCGGATCTTGTTCTCGCGGTGTGAAAGCAGTTGGTTTCGTAGTTTTAGAATTCTGCTGATCCCAAGTACTCCGTCTCTATCATTGCATATGGCAATATAGAAAGTCAAGAGGAAAAGGCATGACCAGAAGAATTGTGTGAAATAAGTGAATTTATCCAGTTGAGGCATGATTGATTGATGAAAAATGATTCCCTCCAGACAGAAAGAGAAAGAGAGTCCTTCCTGTAGGAGTAGTGAATAAATATAGAGAGTTTTGCTTGGTTGTTAACCAAGGGAAAAAAGAAAAATTTTTTATCATCTTCCTTTGGAAGATCGGAGCTGCTACTACTAGCGGAAGAAAAGGAACTACTACTGGAAGGAAAGGAAAAGGACTTTCTTTTTCGAATAGAGGAGGAGTCCTCCATGTCCATAATATATATGGCAATATAGAAAGTCAAGAGGAAAAGGCATGACCAGAAGAATTGTGTGAAATAAGTGAATTTATCCAGTTGAGGCATGATTGATTGATGAAAAATGATTCCCTCCAGACAGAAAGAGAAAGAGAGTCCTTCCT
>II503-4
GACTTCGAGATCAAATAGAATATGTTTCTTTCCATTCCTCGTGAGCCACTTATTTCTCCGAAACAAGAGATCAAAGTCATCTTCCTCCTTTTTCCCAATAAGTCGACGGCCTTACACCATTGGGATACTTCGAATAAACTGGAGTACATATAGGATACACCGGTGCTAAAACCTTTTCTTAATATTTCCTCTAAACTCTTGGGGTCCTTGCTCCGGATCTTGTTCTCGCGGTGTGAAAGCAGTTGGTTTCGTAGTTTTAGAATTCTGCTGATCCCAAGTACTCCGTCTCTATCATTGCATATGGCAATATAGAAAGTCAAGAGGAAAAGGCATGACCAGAAGAATTGTGTGAAATAAGTGAATTTATCCAGTTGAGGCATGATTGATTGATGAAAAATGATTCCCTCCAGACAGAAAGAGAAAGAGAGTCCTTCCTGTAGGAGTAGTGAATAAATATAGAGAGTTTTGCTTGGTTGTTAACCAAGGGAAAAAAGAAAAATTTTTTATCATCTTCCTTTGGAAGATCGGAGCTGCTACTACTAGCGGAAGAAAAGGAACTACTACTGGAAGGAAAGGAAAAGGACTTTCTTTTTCGAATAGAGGAGGAGTCCTCCATGTCCATAATATATATGGCAATATAGAAAGTCAAGAGGAAAAGGCATGACCAGAAGAATTGTGTGAAATAAGTGAATTTATCCAGTTGAGGCATGATTGATTGATGAAAAATGATTCCCTCCAGACAGAAAGAGAAAGAGAGTCCTTCCT
>III501-2
GACTTCGAGATCAAATAGAATATGTTTCTTTCCATTCCTCGTGAGCCACTTATTTCTCCGAAACAAGAGATCAAAGTCATCTTCCTCCTTTTTCCCAATAAGTCGACGGCCTTACACCATTGGGATACTTCGAATAAACTGGAGTACATATAGGATACACCGGTGCTAAAACCTTTTCTTAATATTTCCTCTAAACTCTTGGGGTCCTTGCTCCGGATCTTGTTCTCGCGGTGTGAAAGCAGTTGGTTTCGTAGTTTTAGAATTCTGCTGATCCCAAGTACTCCGTCTCTATCATTGCATATGGCAATATAGAAAGTCAAGAGGAAAAGGCATGACCAGAAGAATTGTGTGAAATAAGTGAATTTATCCAGTTGAGGCATGATTGATTGATGAAAAATGATTCCCTCCAGACAGAAAGAGAAAGAGAGTCCTTCCTGTAGGAGTAGTGAATAAATATAGAGAGTTTTGCTTGGTTGTTAACCAAGGGAAAAAAGAAAAATTTTTTATCATCTTCCTTTGGAAGATCGGAGCTGCTACTACTAGCGGAAGAAAAGGAACTACTACTGGAAGGAAAGGAAAAGGACTTTCTTTTTCGAATAGAGGAGGAGTCCTCCATGTCCATAATATATATGGCAATATAGAAAGTCAAGAGGAAAAGGCATGACCAGAAGAATTGTGTGAAATAAGTGAATTTATCCAGTTGAGGCATGATTGATTGATGAAAAATGATTCCCTCCAGACAGAAAGAGAAAGAGAGTCCTTCCT
>III501-3
GACTTCGAGATCAAATAGAATATGTTTCTTTCCATTCCTCGTGAGCCACTTATTTCTCCGAAACAAGAGATCAAAGTCATCTTCCTCCTTTTTCCCAATAAGTCGACGGCCTTACACCATTGGGATACTTCGAATAAACTGGAGTACATATAGGATACACCGGTGCTAAAACCTTTTCTTAATATTTCCTCTAAACTCTTGGGGTCCTTGCTCCGGATCTTGTTCTCGCGGTGTGAAAGCAGTTGGTTTCGTAGTTTTAGAATTCTGCTGATCCCAAGTACTCCGTCTCTATCATTGCATATGGCAATATAGAAAGTCAAGAGGAAAAGGCATGACCAGAAGAATTGTGTGAAATAAGTGAATTTATCCAGTTGAGGCATGATTGATTGATGAAAAATGATTCCCTCCAGACAGAAAGAGAAAGAGAGTCCTTCCTGTAGGAGTAGTGAATAAATATAGAGAGTTTTGCTTGGTTGTTAACCAAGGGAAAAAAGAAAAATTTTTTATCATCTTCCTTTGGAAGATCGGAGCTGCTACTACTAGCGGAAGAAAAGGAACTACTACTGGAAGGAAAGGAAAAGGACTTTCTTTTTCGAATAGAGGAGGAGTCCTCCATGTCCATAATATATATGGCAATATAGAAAGTCAAGAGGAAAAGGCATGACCAGAAGAATTGTGTGAAATAAGTGAATTTATCCAGTTGAGGCATGATTGATTGATGAAAAATGATTCCCTCCAGACAGAAAGAGAAAGAGAGTCCTTCCT
>III501-4
GACTTCGAGATCAAATAGAATATGTTTCTTTCCATTCCTCGTGAGCCACTTATTTCTCCGAAACAAGAGATCAAAGTCATCTTCCTCCTTTTTCCCAATAAGTCGACGGCCTTACACCATTGGGATACTTCGAATAAACTGGAGTACATATAGGATACACCGGTGCTAAAACCTTTTCTTAATATTTCCTCTAAACTCTTGGGGTCCTTGCTCCGGATCTTGTTCTCGCGGTGTGAAAGCAGTTGGTTTCGTAGTTTTAGAATTCTGCTGATCCCAAGTACTCCGTCTCTATCATTGCATATGGCAATATAGAAAGTCAAGAGGAAAAGGCATGACCAGAAGAATTGTGTGAAATAAGTGAATTTATCCAGTTGAGGCATGATTGATTGATGAAAAATGATTCCCTCCAGACAGAAAGAGAAAGAGAGTCCTTCCTGTAGGAGTAGTGAATAAATATAGAGAGTTTTGCTTGGTTGTTAACCAAGGGAAAAAAGAAAAATTTTTTATCATCTTCCTTTGGAAGATCGGAGCTGCTACTACTAGCGGAAGAAAAGGAACTACTACTGGAAGGAAAGGAAAAGGACTTTCTTTTTCGAATAGAGGAGGAGTCCTCCATGTCCATAATATATATGGCAATATAGAAAGTCAAGAGGAAAAGGCATGACCAGAAGAATTGTGTGAAATAAGTGAATTTATCCAGTTGAGGCATGATTGATTGATGAAAAATGATTCCCTCCAGACAGAAAGAGAAAGAGAGTCCTTCCT
>III503-1
GACTTCGAGATCAAATAGAATATGTTTCTTTCCATTCCTCGTGAGCCACTTATTTCTCCGAAACAAGAGATCAAAGTCATCTTCCTCCTTTTTCCCAATAAGTCGACGGCCTTACACCATTGGGATACTTCGAATAAACTGGAGTACATATAGGATACACCGGTGCTAAAACCTTTTCTTAATATTTCCTCTAAACTCTTGGGGTCCTTGCTCCGGATCTTGTTCTCGCGGTGTGAAAGCAGTTGGTTTCGTAGTTTTAGAATTCTGCTGATCCCAAGTACTCCGTCTCTATCATTGCATATGGCAATATAGAAAGTCAAGAGGAAAAGGCATGACCAGAAGAATTGTGTGAAATAAGTGAATTTATCCAGTTGAGGCATGATTGATTGATGAAAAATGATTCCCTCCAGACAGAAAGAGAAAGAGAGTCCTTCCTGTAGGAGTAGTGAATAAATATAGAGAGTTTTGCTTGGTTGTTAACCAAGGGAAAAAAGAAAAATTTTTTATCATCTTCCTTTGGAAGATCGGAGCTGCTACTACTAGCGGAAGAAAAGGAACTACTACTGGAAGGAAAGGAAAAGGACTTTCTTTTTCGAATAGAGGAGGAGTCCTCCATGTCCATAATATATATGGCAATATAGAAAGTCAAGAGGAAAAGGCATGACCAGAAGAATTGTGTGAAATAAGTGAATTTATCCAGTTGAGGCATGATTGATTGATGAAAAATGATTCCCTCCAGACAGAAAGAGAAAGAGAGTCCTTCCT
>III503-2
GACTTCGAGATCAAATAGAATATGTTTCTTTCCATTCCTCGTGAGCCACTTATTTCTCCGAAACAAGAGATCAAAGTCATCTTCCTCCTTTTTCCCAATAAGTCGACGGCCTTACACCATTGGGATACTTCGAATAAACTGGAGTACATATAGGATACACCGGTGCTAAAACCTTTTCTTAATATTTCCTCTAAACTCTTGGGGTCCTTGCTCCGGATCTTGTTCTCGCGGTGTGAAAGCAGTTGGTTTCGTAGTTTTAGAATTCTGCTGATCCCAAGTACTCCGTCTCTATCATTGCATATGGCAATATAGAAAGTCAAGAGGAAAAGGCATGACCAGAAGAATTGTGTGAAATAAGTGAATTTATCCAGTTGAGGCATGATTGATTGATGAAAAATGATTCCCTCCAGACAGAAAGAGAAAGAGAGTCCTTCCTGTAGGAGTAGTGAATAAATATAGAGAGTTTTGCTTGGTTGTTAACCAAGGGAAAAAAGAAAAATTTTTTATCATCTTCCTTTGGAAGATCGGAGCTGCTACTACTAGCGGAAGAAAAGGAACTACTACTGGAAGGAAAGGAAAAGGACTTTCTTTTTCGAATAGAGGAGGAGTCCTCCATGTCCATAATATATATGGCAATATAGAAAGTCAAGAGGAAAAGGCATGACCAGAAGAATTGTGTGAAATAAGTGAATTTATCCAGTTGAGGCATGATTGATTGATGAAAAATGATTCCCTCCAGACAGAAAGAGAAAGAGAGTCCTTCCT
>I601-2
GACTTCGAGATCAAATAGAATATGTTTCTTTCCATTCCTCGTGAGCCACTTATTTCTCCGAAACAAGAGATCAAAGTCATCTTCCTCCTTTTTCCCAATAAGTCGACGGCCTTACACCATTGGGATACTTCGAATAAACTGGAGTACATATAGGATACACCGGTGCTAAAACCTTTTCTTAATATTTCCTCTAAACTCTTGGGGTCCTTGCTCCGGATCTTGTTCTCGCGGTGTGAAAGCAGTTGGTTTCGTAGTTTTAGAATTCTGCTGATCCCAAGTACTCCGTCTCTATCATTGCATATGGCAATATAGAAAGTCAAGAGGAAAAGGCATGACCAGAAGAATTGTGTGAAATAAGTGAATTTATCCAGTTGAGGCATGATTGATTGATGAAAAATGATTCCCTCCAGACAGAAAGAGAAAGAGAGTCCTTCCTGTAGGAGTAGTGAATAAATATAGAGAGTTTTGCTTGGTTGTTAACCAAGGGAAAAAAGAAAAATTTTTTATCATCTTCCTTTGGAAGATCGGAGCTGCTACTACTAGCGGAAGAAAAGGAACTACTACTGGAAGGAAAGGAAAAGGACTTTCTTTTTCGAATAGAGGAGGAGTCCTCCATGTCCATAATATATATGGCAATATAGAAAGTCAAGAGGAAAAGGCATGACCAGAAGAATTGTGTGAAATAAGTGAATTTATCCAGTTGAGGCATGATTGATTGATGAAAAATGATTCCCTCCAGACAGAAAGAGAAAGAGAGTCCTTCCT
>I601-5
GACTTCGAGATCAAATAGAATATGTTTCTTTCCATTCCTCGTGAGCCACTTATTTCTCCGAAACAAGAGATCAAAGTCATCTTCCTCCTTTTTCCCAATAAGTCGACGGCCTTACACCATTGGGATACTTCGAATAAACTGGAGTACATATAGGATACACCGGTGCTAAAACCTTTTCTTAATATTTCCTCTAAACTCTTGGGGTCCTTGCTCCGGATCTTGTTCTCGCGGTGTGAAAGCAGTTGGTTTCGTAGTTTTAGAATTCTGCTGATCCCAAGTACTCCGTCTCTATCATTGCATATGGCAATATAGAAAGTCAAGAGGAAAAGGCATGACCAGAAGAATTGTGTGAAATAAGTGAATTTATCCAGTTGAGGCATGATTGATTGATGAAAAATGATTCCCTCCAGACAGAAAGAGAAAGAGAGTCCTTCCTGTAGGAGTAGTGAATAAATATAGAGAGTTTTGCTTGGTTGTTAACCAAGGGAAAAAAGAAAAATTTTTTATCATCTTCCTTTGGAAGATCGGAGCTGCTACTACTAGCGGAAGAAAAGGAACTACTACTGGAAGGAAAGGAAAAGGACTTTCTTTTTCGAATAGAGGAGGAGTCCTCCATGTCCATAATATATATGGCAATATAGAAAGTCAAGAGGAAAAGGCATGACCAGAAGAATTGTGTGAAATAAGTGAATTTATCCAGTTGAGGCATGATTGATTGATGAAAAATGATTCCCTCCAGACAGAAAGAGAAAGAGAGTCCTTCCT
>II601-2
GACTTCGAGATCAAATAGAATATGTTTCTTTCCATTCCTCGTGAGCCACTTATTTCTCCGAAACAAGAGATCAAAGTCATCTTCCTCCTTTTTCCCAATAAGTCGACGGCCTTACACCATTGGGATACTTCGAATAAACTGGAGTACATATAGGATACACCGGTGCTAAAACCTTTTCTTAATATTTCCTCTAAACTCTTGGGGTCCTTGCTCCGGATCTTGTTCTCGCGGTGTGAAAGCAGTTGGTTTCGTAGTTTTAGAATTCTGCTGATCCCAAGTACTCCGTCTCTATCATTGCATATGGCAATATAGAAAGTCAAGAGGAAAAGGCATGACCAGAAGAATTGTGTGAAATAAGTGAATTTATCCAGTTGAGGCATGATTGATTGATGAAAAATGATTCCCTCCAGACAGAAAGAGAAAGAGAGTCCTTCCTGTAGGAGTAGTGAATAAATATAGAGAGTTTTGCTTGGTTGTTAACCAAGGGAAAAAAGAAAAATTTTTTATCATCTTCCTTTGGAAGATCGGAGCTGCTACTACTAGCGGAAGAAAAGGAACTACTACTGGAAGGAAAGGAAAAGGACTTTCTTTTTCGAATAGAGGAGGAGTCCTCCATGTCCATAATATATATGGCAATATAGAAAGTCAAGAGGAAAAGGCATGACCAGAAGAATTGTGTGAAATAAGTGAATTTATCCAGTTGAGGCATGATTGATTGATGAAAAATGATTCCCTCCAGACAGAAAGAGAAAGAGAGTCCTTCCT
>III601-1
GACTTCGAGATCAAATAGAATATGTTTCTTTCCATTCCTCGTGAGCCACTTATTTCTCCGAAACAAGAGATCAAAGTCATCTTCCTCCTTTTTCCCAATAAGTCGACGGCCTTACACCATTGGGATACTTCGAATAAACTGGAGTACATATAGGATACACCGGTGCTAAAACCTTTTCTTAATATTTCCTCTAAACTCTTGGGGTCCTTGCTCCGGATCTTGTTCTCGCGGTGTGAAAGCAGTTGGTTTCGTAGTTTTAGAATTCTGCTGATCCCAAGTACTCCGTCTCTATCATTGCATATGGCAATATAGAAAGTCAAGAGGAAAAGGCATGACCAGAAGAATTGTGTGAAATAAGTGAATTTATCCAGTTGAGGCATGATTGATTGATGAAAAATGATTCCCTCCAGACAGAAAGAGAAAGAGAGTCCTTCCTGTAGGAGTAGTGAATAAATATAGAGAGTTTTGCTTGGTTGTTAACCAAGGGAAAAAAGAAAAATTTTTTATCATCTTCCTTTGGAAGATCGGAGCTGCTACTACTAGCGGAAGAAAAGGAACTACTACTGGAAGGAAAGGAAAAGGACTTTCTTTTTCGAATAGAGGAGGAGTCCTCCATGTCCATAATATATATGGCAATATAGAAAGTCAAGAGGAAAAGGCATGACCAGAAGAATTGTGTGAAATAAGTGAATTTATCCAGTTGAGGCATGATTGATTGATGAAAAATGATTCCCTCCAGACAGAAAGAGAAAGAGAGTCCTTCCT
>III601-2
GACTTCGAGATCAAATAGAATATGTTTCTTTCCATTCCTCGTGAGCCACTTATTTCTCCGAAACAAGAGATCAAAGTCATCTTCCTCCTTTTTCCCAATAAGTCGACGGCCTTACACCATTGGGATACTTCGAATAAACTGGAGTACATATAGGATACACCGGTGCTAAAACCTTTTCTTAATATTTCCTCTAAACTCTTGGGGTCCTTGCTCCGGATCTTGTTCTCGCGGTGTGAAAGCAGTTGGTTTCGTAGTTTTAGAATTCTGCTGATCCCAAGTACTCCGTCTCTATCATTGCATATGGCAATATAGAAAGTCAAGAGGAAAAGGCATGACCAGAAGAATTGTGTGAAATAAGTGAATTTATCCAGTTGAGGCATGATTGATTGATGAAAAATGATTCCCTCCAGACAGAAAGAGAAAGAGAGTCCTTCCTGTAGGAGTAGTGAATAAATATAGAGAGTTTTGCTTGGTTGTTAACCAAGGGAAAAAAGAAAAATTTTTTATCATCTTCCTTTGGAAGATCGGAGCTGCTACTACTAGCGGAAGAAAAGGAACTACTACTGGAAGGAAAGGAAAAGGACTTTCTTTTTCGAATAGAGGAGGAGTCCTCCATGTCCATAATATATATGGCAATATAGAAAGTCAAGAGGAAAAGGCATGACCAGAAGAATTGTGTGAAATAAGTGAATTTATCCAGTTGAGGCATGATTGATTGATGAAAAATGATTCCCTCCAGACAGAAAGAGAAAGAGAGTCCTTCCT
>III601-3
GACTTCGAGATCAAATAGAATATGTTTCTTTCCATTCCTCGTGAGCCACTTATTTCTCCGAAACAAGAGATCAAAGTCATCTTCCTCCTTTTTCCCAATAAGTCGACGGCCTTACACCATTGGGATACTTCGAATAAACTGGAGTACATATAGGATACACCGGTGCTAAAACCTTTTCTTAATATTTCCTCTAAACTCTTGGGGTCCTTGCTCCGGATCTTGTTCTCGCGGTGTGAAAGCAGTTGGTTTCGTAGTTTTAGAATTCTGCTGATCCCAAGTACTCCGTCTCTATCATTGCATATGGCAATATAGAAAGTCAAGAGGAAAAGGCATGACCAGAAGAATTGTGTGAAATAAGTGAATTTATCCAGTTGAGGCATGATTGATTGATGAAAAATGATTCCCTCCAGACAGAAAGAGAAAGAGAGTCCTTCCTGTAGGAGTAGTGAATAAATATAGAGAGTTTTGCTTGGTTGTTAACCAAGGGAAAAAAGAAAAATTTTTTATCATCTTCCTTTGGAAGATCGGAGCTGCTACTACTAGCGGAAGAAAAGGAACTACTACTGGAAGGAAAGGAAAAGGACTTTCTTTTTCGAATAGAGGAGGAGTCCTCCATGTCCATAATATATATGGCAATATAGAAAGTCAAGAGGAAAAGGCATGACCAGAAGAATTGTGTGAAATAAGTGAATTTATCCAGTTGAGGCATGATTGATTGATGAAAAATGATTCCCTCCAGACAGAAAGAGAAAGAGAGTCCTTCCT
>III601-4
GACTTCGAGATCAAATAGAATATGTTTCTTTCCATTCCTCGTGAGCCACTTATTTCTCCGAAACAAGAGATCAAAGTCATCTTCCTCCTTTTTCCCAATAAGTCGACGGCCTTACACCATTGGGATACTTCGAATAAACTGGAGTACATATAGGATACACCGGTGCTAAAACCTTTTCTTAATATTTCCTCTAAACTCTTGGGGTCCTTGCTCCGGATCTTGTTCTCGCGGTGTGAAAGCAGTTGGTTTCGTAGTTTTAGAATTCTGCTGATCCCAAGTACTCCGTCTCTATCATTGCATATGGCAATATAGAAAGTCAAGAGGAAAAGGCATGACCAGAAGAATTGTGTGAAATAAGTGAATTTATCCAGTTGAGGCATGATTGATTGATGAAAAATGATTCCCTCCAGACAGAAAGAGAAAGAGAGTCCTTCCTGTAGGAGTAGTGAATAAATATAGAGAGTTTTGCTTGGTTGTTAACCAAGGGAAAAAAGAAAAATTTTTTATCATCTTCCTTTGGAAGATCGGAGCTGCTACTACTAGCGGAAGAAAAGGAACTACTACTGGAAGGAAAGGAAAAGGACTTTCTTTTTCGAATAGAGGAGGAGTCCTCCATGTCCATAATATATATGGCAATATAGAAAGTCAAGAGGAAAAGGCATGACCAGAAGAATTGTGTGAAATAAGTGAATTTATCCAGTTGAGGCATGATTGATTGATGAAAAATGATTCCCTCCAGACAGAAAGAGAAAGAGAGTCCTTCCT
>IV601-1
GACTTCGAGATCAAATAGAATATGTTTCTTTCCATTCCTCGTGAGCCACTTATTTCTCCGAAACAAGAGATCAAAGTCATCTTCCTCCTTTTTCCCAATAAGTCGACGGCCTTACACCATTGGGATACTTCGAATAAACTGGAGTACATATAGGATACACCGGTGCTAAAACCTTTTCTTAATATTTCCTCTAAACTCTTGGGGTCCTTGCTCCGGATCTTGTTCTCGCGGTGTGAAAGCAGTTGGTTTCGTAGTTTTAGAATTCTGCTGATCCCAAGTACTCCGTCTCTATCATTGCATATGGCAATATAGAAAGTCAAGAGGAAAAGGCATGACCAGAAGAATTGTGTGAAATAAGTGAATTTATCCAGTTGAGGCATGATTGATTGATGAAAAATGATTCCCTCCAGACAGAAAGAGAAAGAGAGTCCTTCCTGTAGGAGTAGTGAATAAATATAGAGAGTTTTGCTTGGTTGTTAACCAAGGGAAAAAAGAAAAATTTTTTATCATCTTCCTTTGGAAGATCGGAGCTGCTACTACTAGCGGAAGAAAAGGAACTACTACTGGAAGGAAAGGAAAAGGACTTTCTTTTTCGAATAGAGGAGGAGTCCTCCATGTCCATAATATATATGGCAATATAGAAAGTCAAGAGGAAAAGGCATGACCAGAAGAATTGTGTGAAATAAGTGAATTTATCCAGTTGAGGCATGATTGATTGATGAAAAATGATTCCCTCCAGACAGAAAGAGAAAGAGAGTCCTTCCT
>IV601-2
GACTTCGAGATCAAATAGAATATGTTTCTTTCCATTCCTCGTGAGCCACTTATTTCTCCGAAACAAGAGATCAAAGTCATCTTCCTCCTTTTTCCCAATAAGTCGACGGCCTTACACCATTGGGATACTTCGAATAAACTGGAGTACATATAGGATACACCGGTGCTAAAACCTTTTCTTAATATTTCCTCTAAACTCTTGGGGTCCTTGCTCCGGATCTTGTTCTCGCGGTGTGAAAGCAGTTGGTTTCGTAGTTTTAGAATTCTGCTGATCCCAAGTACTCCGTCTCTATCATTGCATATGGCAATATAGAAAGTCAAGAGGAAAAGGCATGACCAGAAGAATTGTGTGAAATAAGTGAATTTATCCAGTTGAGGCATGATTGATTGATGAAAAATGATTCCCTCCAGACAGAAAGAGAAAGAGAGTCCTTCCTGTAGGAGTAGTGAATAAATATAGAGAGTTTTGCTTGGTTGTTAACCAAGGGAAAAAAGAAAAATTTTTTATCATCTTCCTTTGGAAGATCGGAGCTGCTACTACTAGCGGAAGAAAAGGAACTACTACTGGAAGGAAAGGAAAAGGACTTTCTTTTTCGAATAGAGGAGGAGTCCTCCATGTCCATAATATATATGGCAATATAGAAAGTCAAGAGGAAAAGGCATGACCAGAAGAATTGTGTGAAATAAGTGAATTTATCCAGTTGAGGCATGATTGATTGATGAAAAATGATTCCCTCCAGACAGAAAGAGAAAGAGAGTCCTTCCT
>IV601-4
GACTTCGAGATCAAATAGAATATGTTTCTTTCCATTCCTCGTGAGCCACTTATTTCTCCGAAACAAGAGATCAAAGTCATCTTCCTCCTTTTTCCCAATAAGTCGACGGCCTTACACCATTGGGATACTTCGAATAAACTGGAGTACATATAGGATACACCGGTGCTAAAACCTTTTCTTAATATTTCCTCTAAACTCTTGGGGTCCTTGCTCCGGATCTTGTTCTCGCGGTGTGAAAGCAGTTGGTTTCGTAGTTTTAGAATTCTGCTGATCCCAAGTACTCCGTCTCTATCATTGCATATGGCAATATAGAAAGTCAAGAGGAAAAGGCATGACCAGAAGAATTGTGTGAAATAAGTGAATTTATCCAGTTGAGGCATGATTGATTGATGAAAAATGATTCCCTCCAGACAGAAAGAGAAAGAGAGTCCTTCCTGTAGGAGTAGTGAATAAATATAGAGAGTTTTGCTTGGTTGTTAACCAAGGGAAAAAAGAAAAATTTTTTATCATCTTCCTTTGGAAGATCGGAGCTGCTACTACTAGCGGAAGAAAAGGAACTACTACTGGAAGGAAAGGAAAAGGACTTTCTTTTTCGAATAGAGGAGGAGTCCTCCATGTCCATAATATATATGGCAATATAGAAAGTCAAGAGGAAAAGGCATGACCAGAAGAATTGTGTGAAATAAGTGAATTTATCCAGTTGAGGCATGATTGATTGATGAAAAATGATTCCCTCCAGACAGAAAGAGAAAGAGAGTCCTTCCT
>V601-1
GACTTCGAGATCAAATAGAATATGTTTCTTTCCATTCCTCGTGAGCCACTTATTTCTCCGAAACAAGAGATCAAAGTCATCTTCCTCCTTTTTCCCAATAAGTCGACGGCCTTACACCATTGGGATACTTCGAATAAACTGGAGTACATATAGGATACACCGGTGCTAAAACCTTTTCTTAATATTTCCTCTAAACTCTTGGGGTCCTTGCTCCGGATCTTGTTCTCGCGGTGTGAAAGCAGTTGGTTTCGTAGTTTTAGAATTCTGCTGATCCCAAGTACTCCGTCTCTATCATTGCATATGGCAATATAGAAAGTCAAGAGGAAAAGGCATGACCAGAAGAATTGTGTGAAATAAGTGAATTTATCCAGTTGAGGCATGATTGATTGATGAAAAATGATTCCCTCCAGACAGAAAGAGAAAGAGAGTCCTTCCTGTAGGAGTAGTGAATAAATATAGAGAGTTTTGCTTGGTTGTTAACCAAGGGAAAAAAGAAAAATTTTTTATCATCTTCCTTTGGAAGATCGGAGCTGCTACTACTAGCGGAAGAAAAGGAACTACTACTGGAAGGAAAGGAAAAGGACTTTCTTTTTCGAATAGAGGAGGAGTCCTCCATGTCCATAATATATATGGCAATATAGAAAGTCAAGAGGAAAAGGCATGACCAGAAGAATTGTGTGAAATAAGTGAATTTATCCAGTTGAGGCATGATTGATTGATGAAAAATGATTCCCTCCAGACAGAAAGAGAAAGAGAGTCCTTCCT
>V601-4
GACTTCGAGATCAAATAGAATATGTTTCTTTCCATTCCTCGTGAGCCACTTATTTCTCCGAAACAAGAGATCAAAGTCATCTTCCTCCTTTTTCCCAATAAGTCGACGGCCTTACACCATTGGGATACTTCGAATAAACTGGAGTACATATAGGATACACCGGTGCTAAAACCTTTTCTTAATATTTCCTCTAAACTCTTGGGGTCCTTGCTCCGGATCTTGTTCTCGCGGTGTGAAAGCAGTTGGTTTCGTAGTTTTAGAATTCTGCTGATCCCAAGTACTCCGTCTCTATCATTGCATATGGCAATATAGAAAGTCAAGAGGAAAAGGCATGACCAGAAGAATTGTGTGAAATAAGTGAATTTATCCAGTTGAGGCATGATTGATTGATGAAAAATGATTCCCTCCAGACAGAAAGAGAAAGAGAGTCCTTCCTGTAGGAGTAGTGAATAAATATAGAGAGTTTTGCTTGGTTGTTAACCAAGGGAAAAAAGAAAAATTTTTTATCATCTTCCTTTGGAAGATCGGAGCTGCTACTACTAGCGGAAGAAAAGGAACTACTACTGGAAGGAAAGGAAAAGGACTTTCTTTTTCGAATAGAGGAGGAGTCCTCCATGTCCATAATATATATGGCAATATAGAAAGTCAAGAGGAAAAGGCATGACCAGAAGAATTGTGTGAAATAAGTGAATTTATCCAGTTGAGGCATGATTGATTGATGAAAAATGATTCCCTCCAGACAGAAAGAGAAAGAGAGTCCTTCCT
>VI601-1
GACTTCGAGATCAAATAGAATATGTTTCTTTCCATTCCTCGTGAGCCACTTATTTCTCCGAAACAAGAGATCAAAGTCATCTTCCTCCTTTTTCCCAATAAGTCGACGGCCTTACACCATTGGGATACTTCGAATAAACTGGAGTACATATAGGATACACCGGTGCTAAAACCTTTTCTTAATATTTCCTCTAAACTCTTGGGGTCCTTGCTCCGGATCTTGTTCTCGCGGTGTGAAAGCAGTTGGTTTCGTAGTTTTAGAATTCTGCTGATCCCAAGTACTCCGTCTCTATCATTGCATATGGCAATATAGAAAGTCAAGAGGAAAAGGCATGACCAGAAGAATTGTGTGAAATAAGTGAATTTATCCAGTTGAGGCATGATTGATTGATGAAAAATGATTCCCTCCAGACAGAAAGAGAAAGAGAGTCCTTCCTGTAGGAGTAGTGAATAAATATAGAGAGTTTTGCTTGGTTGTTAACCAAGGGAAAAAAGAAAAATTTTTTATCATCTTCCTTTGGAAGATCGGAGCTGCTACTACTAGCGGAAGAAAAGGAACTACTACTGGAAGGAAAGGAAAAGGACTTTCTTTTTCGAATAGAGGAGGAGTCCTCCATGTCCATAATATATATGGCAATATAGAAAGTCAAGAGGAAAAGGCATGACCAGAAGAATTGTGTGAAATAAGTGAATTTATCCAGTTGAGGCATGATTGATTGATGAAAAATGATTCCCTCCAGACAGAAAGAGAAAGAGAGTCCTTCCT
>I701-3
GACTTCGAGATCAAATAGAATATGTTTCTTTCCATTCCTCGTGAGCCACTTATTTCTCCGAAACAAGAGATCAAAGTCATCTTCCTCCTTTTTCCCAATAAGTCGACGGCCTTACACCATTGGGATACTTCGAATAAACTGGAGTACATATAGGATACACCGGTGCTAAAACCTTTTCTTAATATTTCCTCTAAACTCTTGGGGTCCTTGCTCCGGATCTTGTTCTCGCGGTGTGAAAGCAGTTGGTTTCGTAGTTTTAGAATTCTGCTGATCCCAAGTACTCCGTCTCTATCATTGCATATGGCAATATAGAAAGTCAAGAGGAAAAGGCATGACCAGAAGAATTGTGTGAAATAAGTGAATTTATCCAGTTGAGGCATGATTGATTGATGAAAAATGATTCCCTCCAGACAGAAAGAGAAAGAGAGTCCTTCCTGTAGGAGTAGTGAATAAATATAGAGAGTTTTGCTTGGTTGTTAACCAAGGGAAAAAAGAAAAATTTTTTATCATCTTCCTTTGGAAGATCGGAGCTGCTACTACTAGCGGAAGAAAAGGAACTACTACTGGAAGGAAAGGAAAAGGACTTTCTTTTTCGAATAGAGGAGGAGTCCTCCATGTCCATAATATATATGGCAATATAGAAAGTAAAGAGGAAAAGGCATGACCAGAAGAATTGTGTGAAATAAGTGAATTTATCCAGTTGAGGCATGATTGATTGATGAAAAATGATTCCCTCCAGACAGAAAGAGAAAGAGAGTCCTTCCT
>I702-2
GACTTCGAGATCAAATAGAATATGTTTCTTTCCATTCCTCGTGAGCCACTTATTTCTCCGAAACAAGAGATCAAAGTCATCTTCCTCCTTTTTCCCAATAAGTCGACGGCCTTACACCATTGGGATACTTCGAATAAACTGGAGTACATATAGGATACACCGGTGCTAAAACCTTTTCTTAATATTTCCTCTAAACTCTTGGGGTCCTTGCTCCGGATCTTGTTCTCGCGGTGTGAAAGCAGTTGGTTTCGTAGTTTTAGAATTCTGCTGATCCCAAGTACTCCGTCTCTATCATTGCATATGGCAATATAGAAAGTCAAGAGGAAAAGGCATGACCAGAAGAATTGTGTGAAATAAGTGAATTTATCCAGTTGAGGCATGATTGATTGATGAAAAATGATTCCCTCCAGACAGAAAGAGAAAGAGAGTCCTTCCTGTAGGAGTAGTGAATAAATATAGAGAGTTTTGCTTGGTTGTTAACCAAGGGAAAAAAGAAAAATTTTTTATCATCTTCCTTTGGAAGATCGGAGCTGCTACTACTAGCGGAAGAAAAGGAACTACTACTGGAAGGAAAGGAAAAGGACTTTCTTTTTCGAATAGAGGAGGAGTCCTCCATGTCCATAATATATATGGCAATATAGAAAGTAAAGAGGAAAAGGCATGACCAGAAGAATTGTGTGAAATAAGTGAATTTATCCAGTTGAGGCATGATTGATTGATGAAAAATGATTCCCTCCAGACAGAAAGAGAAAGAGAGTCCTTCCT
>I702-3
GACTTCGAGATCAAATAGAATATGTTTCTTTCCATTCCTCGTGAGCCACTTATTTCTCCGAAACAAGAGATCAAAGTCATCTTCCTCCTTTTTCCCAATAAGTCGACGGCCTTACACCATTGGGATACTTCGAATAAACTGGAGTACATATAGGATACACCGGTGCTAAAACCTTTTCTTAATATTTCCTCTAAACTCTTGGGGTCCTTGCTCCGGATCTTGTTCTCGCGGTGTGAAAGCAGTTGGTTTCGTAGTTTTAGAATTCTGCTGATCCCAAGTACTCCGTCTCTATCATTGCATATGGCAATATAGAAAGTCAAGAGGAAAAGGCATGACCAGAAGAATTGTGTGAAATAAGTGAATTTATCCAGTTGAGGCATGATTGATTGATGAAAAATGATTCCCTCCAGACAGAAAGAGAAAGAGAGTCCTTCCTGTAGGAGTAGTGAATAAATATAGAGAGTTTTGCTTGGTTGTTAACCAAGGGAAAAAAGAAAAATTTTTTATCATCTTCCTTTGGAAGATCGGAGCTGCTACTACTAGCGGAAGAAAAGGAACTACTACTGGAAGGAAAGGAAAAGGACTTTCTTTTTCGAATAGAGGAGGAGTCCTCCATGTCCATAATATATATGGCAATATAGAAAGTAAAGAGGAAAAGGCATGACCAGAAGAATTGTGTGAAATAAGTGAATTTATCCAGTTGAGGCATGATTGATTGATGAAAAATGATTCCCTCCAGACAGAAAGAGAAAGAGAGTCCTTCCT
>I702-4
GACTTCGAGATCAAATAGAATATGTTTCTTTCCATTCCTCGTGAGCCACTTATTTCTCCGAAACAAGAGATCAAAGTCATCTTCCTCCTTTTTCCCAATAAGTCGACGGCCTTACACCATTGGGATACTTCGAATAAACTGGAGTACATATAGGATACACCGGTGCTAAAACCTTTTCTTAATATTTCCTCTAAACTCTTGGGGTCCTTGCTCCGGATCTTGTTCTCGCGGTGTGAAAGCAGTTGGTTTCGTAGTTTTAGAATTCTGCTGATCCCAAGTACTCCGTCTCTATCATTGCATATGGCAATATAGAAAGTCAAGAGGAAAAGGCATGACCAGAAGAATTGTGTGAAATAAGTGAATTTATCCAGTTGAGGCATGATTGATTGATGAAAAATGATTCCCTCCAGACAGAAAGAGAAAGAGAGTCCTTCCTGTAGGAGTAGTGAATAAATATAGAGAGTTTTGCTTGGTTGTTAACCAAGGGAAAAAAGAAAAATTTTTTATCATCTTCCTTTGGAAGATCGGAGCTGCTACTACTAGCGGAAGAAAAGGAACTACTACTGGAAGGAAAGGAAAAGGACTTTCTTTTTCGAATAGAGGAGGAGTCCTCCATGTCCATAATATATATGGCAATATAGAAAGTAAAGAGGAAAAGGCATGACCAGAAGAATTGTGTGAAATAAGTGAATTTATCCAGTTGAGGCATGATTGATTGATGAAAAATGATTCCCTCCAGACAGAAAGAGAAAGAGAGTCCTTCCT
>I703-1
GACTTCGAGATCAAATAGAATATGTTTCTTTCCATTCCTCGTGAGCCACTTATTTCTCCGAAACAAGAGATCAAAGTCATCTTCCTCCTTTTTCCCAATAAGTCGACGGCCTTACACCATTGGGATACTTCGAATAAACTGGAGTACATATAGGATACACCGGTGCTAAAACCTTTTCTTAATATTTCCTCTAAACTCTTGGGGTCCTTGCTCCGGATCTTGTTCTCGCGGTGTGAAAGCAGTTGGTTTCGTAGTTTTAGAATTCTGCTGATCCCAAGTACTCCGTCTCTATCATTGCATATGGCAATATAGAAAGTCAAGAGGAAAAGGCATGACCAGAAGAATTGTGTGAAATAAGTGAATTTATCCAGTTGAGGCATGATTGATTGATGAAAAATGATTCCCTCCAGACAGAAAGAGAAAGAGAGTCCTTCCTGTAGGAGTAGTGAATAAATATAGAGAGTTTTGCTTGGTTGTTAACCAAGGGAAAAAAGAAAAATTTTTTATCATCTTCCTTTGGAAGATCGGAGCTGCTACTACTAGCGGAAGAAAAGGAACTACTACTGGAAGGAAAGGAAAAGGACTTTCTTTTTCGAATAGAGGAGGAGTCCTCCATGTCCATAATATATATGGCAATATAGAAAGTAAAGAGGAAAAGGCATGACCAGAAGAATTGTGTGAAATAAGTGAATTTATCCAGTTGAGGCATGATTGATTGATGAAAAATGATTCCCTCCAGACAGAAAGAGAAAGAGAGTCCTTCCT
>I703-4
GACTTCGAGATCAAATAGAATATGTTTCTTTCCATTCCTCGTGAGCCACTTATTTCTCCGAAACAAGAGATCAAAGTCATCTTCCTCCTTTTTCCCAATAAGTCGACGGCCTTACACCATTGGGATACTTCGAATAAACTGGAGTACATATAGGATACACCGGTGCTAAAACCTTTTCTTAATATTTCCTCTAAACTCTTGGGGTCCTTGCTCCGGATCTTGTTCTCGCGGTGTGAAAGCAGTTGGTTTCGTAGTTTTAGAATTCTGCTGATCCCAAGTACTCCGTCTCTATCATTGCATATGGCAATATAGAAAGTCAAGAGGAAAAGGCATGACCAGAAGAATTGTGTGAAATAAGTGAATTTATCCAGTTGAGGCATGATTGATTGATGAAAAATGATTCCCTCCAGACAGAAAGAGAAAGAGAGTCCTTCCTGTAGGAGTAGTGAATAAATATAGAGAGTTTTGCTTGGTTGTTAACCAAGGGAAAAAAGAAAAATTTTTTATCATCTTCCTTTGGAAGATCGGAGCTGCTACTACTAGCGGAAGAAAAGGAACTACTACTGGAAGGAAAGGAAAAGGACTTTCTTTTTCGAATAGAGGAGGAGTCCTCCATGTCCATAATATATATGGCAATATAGAAAGTAAAGAGGAAAAGGCATGACCAGAAGAATTGTGTGAAATAAGTGAATTTATCCAGTTGAGGCATGATTGATTGATGAAAAATGATTCCCTCCAGACAGAAAGAGAAAGAGAGTCCTTCCT
>I704-1
GACTTCGAGATCAAATAGAATATGTTTCTTTCCATTCCTCGTGAGCCACTTATTTCTCCGAAACAAGAGATCAAAGTCATCTTCCTCCTTTTTCCCAATAAGTCGACGGCCTTACACCATTGGGATACTTCGAATAAACTGGAGTACATATAGGATACACCGGTGCTAAAACCTTTTCTTAATATTTCCTCTAAACTCTTGGGGTCCTTGCTCCGGATCTTGTTCTCGCGGTGTGAAAGCAGTTGGTTTCGTAGTTTTAGAATTCTGCTGATCCCAAGTACTCCGTCTCTATCATTGCATATGGCAATATAGAAAGTCAAGAGGAAAAGGCATGACCAGAAGAATTGTGTGAAATAAGTGAATTTATCCAGTTGAGGCATGATTGATTGATGAAAAATGATTCCCTCCAGACAGAAAGAGAAAGAGAGTCCTTCCTGTAGGAGTAGTGAATAAATATAGAGAGTTTTGCTTGGTTGTTAACCAAGGGAAAAAAGAAAAATTTTTTATCATCTTCCTTTGGAAGATCGGAGCTGCTACTACTAGCGGAAGAAAAGGAACTACTACTGGAAGGAAAGGAAAAGGACTTTCTTTTTCGAATAGAGGAGGAGTCCTCCATGTCCATAATATATATGGCAATATAGAAAGTAAAGAGGAAAAGGCATGACCAGAAGAATTGTGTGAAATAAGTGAATTTATCCAGTTGAGGCATGATTGATTGATGAAAAATGATTCCCTCCAGACAGAAAGAGAAAGAGAGTCCTTCCT
>I704-3
GACTTCGAGATCAAATAGAATATGTTTCTTTCCATTCCTCGTGAGCCACTTATTTCTCCGAAACAAGAGATCAAAGTCATCTTCCTCCTTTTTCCCAATAAGTCGACGGCCTTACACCATTGGGATACTTCGAATAAACTGGAGTACATATAGGATACACCGGTGCTAAAACCTTTTCTTAATATTTCCTCTAAACTCTTGGGGTCCTTGCTCCGGATCTTGTTCTCGCGGTGTGAAAGCAGTTGGTTTCGTAGTTTTAGAATTCTGCTGATCCCAAGTACTCCGTCTCTATCATTGCATATGGCAATATAGAAAGTCAAGAGGAAAAGGCATGACCAGAAGAATTGTGTGAAATAAGTGAATTTATCCAGTTGAGGCATGATTGATTGATGAAAAATGATTCCCTCCAGACAGAAAGAGAAAGAGAGTCCTTCCTGTAGGAGTAGTGAATAAATATAGAGAGTTTTGCTTGGTTGTTAACCAAGGGAAAAAAGAAAAATTTTTTATCATCTTCCTTTGGAAGATCGGAGCTGCTACTACTAGCGGAAGAAAAGGAACTACTACTGGAAGGAAAGGAAAAGGACTTTCTTTTTCGAATAGAGGAGGAGTCCTCCATGTCCATAATATATATGGCAATATAGAAAGTAAAGAGGAAAAGGCATGACCAGAAGAATTGTGTGAAATAAGTGAATTTATCCAGTTGAGGCATGATTGATTGATGAAAAATGATTCCCTCCAGACAGAAAGAGAAAGAGAGTCCTTCCT
>I705-1
GACTTCGAGATCAAATAGAATATGTTTCTTTCCATTCCTCGTGAGCCACTTATTTCTCCGAAACAAGAGATCAAAGTCATCTTCCTCCTTTTTCCCAATAAGTCGACGGCCTTACACCATTGGGATACTTCGAATAAACTGGAGTACATATAGGATACACCGGTGCTAAAACCTTTTCTTAATATTTCCTCTAAACTCTTGGGGTCCTTGCTCCGGATCTTGTTCTCGCGGTGTGAAAGCAGTTGGTTTCGTAGTTTTAGAATTCTGCTGATCCCAAGTACTCCGTCTCTATCATTGCATATGGCAATATAGAAAGTCAAGAGGAAAAGGCATGACCAGAAGAATTGTGTGAAATAAGTGAATTTATCCAGTTGAGGCATGATTGATTGATGAAAAATGATTCCCTCCAGACAGAAAGAGAAAGAGAGTCCTTCCTGTAGGAGTAGTGAATAAATATAGAGAGTTTTGCTTGGTTGTTAACCAAGGGAAAAAAGAAAAATTTTTTATCATCTTCCTTTGGAAGATCGGAGCTGCTACTACTAGCGGAAGAAAAGGAACTACTACTGGAAGGAAAGGAAAAGGACTTTCTTTTTCGAATAGAGGAGGAGTCCTCCATGTCCATAATATATATGGCAATATAGAAAGTAAAGAGGAAAAGGCATGACCAGAAGAATTGTGTGAAATAAGTGAATTTATCCAGTTGAGGCATGATTGATTGATGAAAAATGATTCCCTCCAGACAGAAAGAGAAAGAGAGTCCTTCCT
>I705-2
GACTTCGAGATCAAATAGAATATGTTTCTTTCCATTCCTCGTGAGCCACTTATTTCTCCGAAACAAGAGATCAAAGTCATCTTCCTCCTTTTTCCCAATAAGTCGACGGCCTTACACCATTGGGATACTTCGAATAAACTGGAGTACATATAGGATACACCGGTGCTAAAACCTTTTCTTAATATTTCCTCTAAACTCTTGGGGTCCTTGCTCCGGATCTTGTTCTCGCGGTGTGAAAGCAGTTGGTTTCGTAGTTTTAGAATTCTGCTGATCCCAAGTACTCCGTCTCTATCATTGCATATGGCAATATAGAAAGTCAAGAGGAAAAGGCATGACCAGAAGAATTGTGTGAAATAAGTGAATTTATCCAGTTGAGGCATGATTGATTGATGAAAAATGATTCCCTCCAGACAGAAAGAGAAAGAGAGTCCTTCCTGTAGGAGTAGTGAATAAATATAGAGAGTTTTGCTTGGTTGTTAACCAAGGGAAAAAAGAAAAATTTTTTATCATCTTCCTTTGGAAGATCGGAGCTGCTACTACTAGCGGAAGAAAAGGAACTACTACTGGAAGGAAAGGAAAAGGACTTTCTTTTTCGAATAGAGGAGGAGTCCTCCATGTCCATAATATATATGGCAATATAGAAAGTAAAGAGGAAAAGGCATGACCAGAAGAATTGTGTGAAATAAGTGAATTTATCCAGTTGAGGCATGATTGATTGATGAAAAATGATTCCCTCCAGACAGAAAGAGAAAGAGAGTCCTTCCT
>I705-3
GACTTCGAGATCAAATAGAATATGTTTCTTTCCATTCCTCGTGAGCCACTTATTTCTCCGAAACAAGAGATCAAAGTCATCTTCCTCCTTTTTCCCAATAAGTCGACGGCCTTACACCATTGGGATACTTCGAATAAACTGGAGTACATATAGGATACACCGGTGCTAAAACCTTTTCTTAATATTTCCTCTAAACTCTTGGGGTCCTTGCTCCGGATCTTGTTCTCGCGGTGTGAAAGCAGTTGGTTTCGTAGTTTTAGAATTCTGCTGATCCCAAGTACTCCGTCTCTATCATTGCATATGGCAATATAGAAAGTCAAGAGGAAAAGGCATGACCAGAAGAATTGTGTGAAATAAGTGAATTTATCCAGTTGAGGCATGATTGATTGATGAAAAATGATTCCCTCCAGACAGAAAGAGAAAGAGAGTCCTTCCTGTAGGAGTAGTGAATAAATATAGAGAGTTTTGCTTGGTTGTTAACCAAGGGAAAAAAGAAAAATTTTTTATCATCTTCCTTTGGAAGATCGGAGCTGCTACTACTAGCGGAAGAAAAGGAACTACTACTGGAAGGAAAGGAAAAGGACTTTCTTTTTCGAATAGAGGAGGAGTCCTCCATGTCCATAATATATATGGCAATATAGAAAGTAAAGAGGAAAAGGCATGACCAGAAGAATTGTGTGAAATAAGTGAATTTATCCAGTTGAGGCATGATTGATTGATGAAAAATGATTCCCTCCAGACAGAAAGAGAAAGAGAGTCCTTCCT
>I705-5
GACTTCGAGATCAAATAGAATATGTTTCTTTCCATTCCTCGTGAGCCACTTATTTCTCCGAAACAAGAGATCAAAGTCATCTTCCTCCTTTTTCCCAATAAGTCGACGGCCTTACACCATTGGGATACTTCGAATAAACTGGAGTACATATAGGATACACCGGTGCTAAAACCTTTTCTTAATATTTCCTCTAAACTCTTGGGGTCCTTGCTCCGGATCTTGTTCTCGCGGTGTGAAAGCAGTTGGTTTCGTAGTTTTAGAATTCTGCTGATCCCAAGTACTCCGTCTCTATCATTGCATATGGCAATATAGAAAGTCAAGAGGAAAAGGCATGACCAGAAGAATTGTGTGAAATAAGTGAATTTATCCAGTTGAGGCATGATTGATTGATGAAAAATGATTCCCTCCAGACAGAAAGAGAAAGAGAGTCCTTCCTGTAGGAGTAGTGAATAAATATAGAGAGTTTTGCTTGGTTGTTAACCAAGGGAAAAAAGAAAAATTTTTTATCATCTTCCTTTGGAAGATCGGAGCTGCTACTACTAGCGGAAGAAAAGGAACTACTACTGGAAGGAAAGGAAAAGGACTTTCTTTTTCGAATAGAGGAGGAGTCCTCCATGTCCATAATATATATGGCAATATAGAAAGTAAAGAGGAAAAGGCATGACCAGAAGAATTGTGTGAAATAAGTGAATTTATCCAGTTGAGGCATGATTGATTGATGAAAAATGATTCCCTCCAGACAGAAAGAGAAAGAGAGTCCTTCCT
>I706-2
GACTTCGAGATCAAATAGAATATGTTTCTTTCCATTCCTCGTGAGCCACTTATTTCTCCGAAACAAGAGATCAAAGTCATCTTCCTCCTTTTTCCCAATAAGTCGACGGCCTTACACCATTGGGATACTTCGAATAAACTGGAGTACATATAGGATACACCGGTGCTAAAACCTTTTCTTAATATTTCCTCTAAACTCTTGGGGTCCTTGCTCCGGATCTTGTTCTCGCGGTGTGAAAGCAGTTGGTTTCGTAGTTTTAGAATTCTGCTGATCCCAAGTACTCCGTCTCTATCATTGCATATGGCAATATAGAAAGTCAAGAGGAAAAGGCATGACCAGAAGAATTGTGTGAAATAAGTGAATTTATCCAGTTGAGGCATGATTGATTGATGAAAAATGATTCCCTCCAGACAGAAAGAGAAAGAGAGTCCTTCCTGTAGGAGTAGTGAATAAATATAGAGAGTTTTGCTTGGTTGTTAACCAAGGGAAAAAAGAAAAATTTTTTATCATCTTCCTTTGGAAGATCGGAGCTGCTACTACTAGCGGAAGAAAAGGAACTACTACTGGAAGGAAAGGAAAAGGACTTTCTTTTTCGAATAGAGGAGGAGTCCTCCATGTCCATAATATATATGGCAATATAGAAAGTAAAGAGGAAAAGGCATGACCAGAAGAATTGTGTGAAATAAGTGAATTTATCCAGTTGAGGCATGATTGATTGATGAAAAATGATTCCCTCCAGACAGAAAGAGAAAGAGAGTCCTTCCT
>I706-3
GACTTCGAGATCAAATAGAATATGTTTCTTTCCATTCCTCGTGAGCCACTTATTTCTCCGAAACAAGAGATCAAAGTCATCTTCCTCCTTTTTCCCAATAAGTCGACGGCCTTACACCATTGGGATACTTCGAATAAACTGGAGTACATATAGGATACACCGGTGCTAAAACCTTTTCTTAATATTTCCTCTAAACTCTTGGGGTCCTTGCTCCGGATCTTGTTCTCGCGGTGTGAAAGCAGTTGGTTTCGTAGTTTTAGAATTCTGCTGATCCCAAGTACTCCGTCTCTATCATTGCATATGGCAATATAGAAAGTCAAGAGGAAAAGGCATGACCAGAAGAATTGTGTGAAATAAGTGAATTTATCCAGTTGAGGCATGATTGATTGATGAAAAATGATTCCCTCCAGACAGAAAGAGAAAGAGAGTCCTTCCTGTAGGAGTAGTGAATAAATATAGAGAGTTTTGCTTGGTTGTTAACCAAGGGAAAAAAGAAAAATTTTTTATCATCTTCCTTTGGAAGATCGGAGCTGCTACTACTAGCGGAAGAAAAGGAACTACTACTGGAAGGAAAGGAAAAGGACTTTCTTTTTCGAATAGAGGAGGAGTCCTCCATGTCCATAATATATATGGCAATATAGAAAGTAAAGAGGAAAAGGCATGACCAGAAGAATTGTGTGAAATAAGTGAATTTATCCAGTTGAGGCATGATTGATTGATGAAAAATGATTCCCTCCAGACAGAAAGAGAAAGAGAGTCCTTCCT
>II701-1
GACTTCGAGATCAAATAGAATATGTTTCTTTCCATTCCTCGTGAGCCACTTATTTCTCCGAAACAAGAGATCAAAGTCATCTTCCTCCTTTTTCCCAATAAGTCGACGGCCTTACACCATTGGGATACTTCGAATAAACTGGAGTACATATAGGATACACCGGTGCTAAAACCTTTTCTTAATATTTCCTCTAAACTCTTGGGGTCCTTGCTCCGGATCTTGTTCTCGCGGTGTGAAAGCAGTTGGTTTCGTAGTTTTAGAATTCTGCTGATCCCAAGTACTCCGTCTCTATCATTGCATATGGCAATATAGAAAGTCAAGAGGAAAAGGCATGACCAGAAGAATTGTGTGAAATAAGTGAATTTATCCAGTTGAGGCATGATTGATTGATGAAAAATGATTCCCTCCAGACAGAAAGAGAAAGAGAGTCCTTCCTGTAGGAGTAGTGAATAAATATAGAGAGTTTTGCTTGGTTGTTAACCAAGGGAAAAAAGAAAAATTTTTTATCATCTTCCTTTGGAAGATCGGAGCTGCTACTACTAGCGGAAGAAAAGGAACTACTACTGGAAGGAAAGGAAAAGGACTTTCTTTTTCGAATAGAGGAGGAGTCCTCCATGTCCATAATATATATGGCAATATAGAAAGTAAAGAGGAAAAGGCATGACCAGAAGAATTGTGTGAAATAAGTGAATTTATCCAGTTGAGGCATGATTGATTGATGAAAAATGATTCCCTCCAGACAGAAAGAGAAAGAGAGTCCTTCCT
>II701-2
GACTTCGAGATCAAATAGAATATGTTTCTTTCCATTCCTCGTGAGCCACTTATTTCTCCGAAACAAGAGATCAAAGTCATCTTCCTCCTTTTTCCCAATAAGTCGACGGCCTTACACCATTGGGATACTTCGAATAAACTGGAGTACATATAGGATACACCGGTGCTAAAACCTTTTCTTAATATTTCCTCTAAACTCTTGGGGTCCTTGCTCCGGATCTTGTTCTCGCGGTGTGAAAGCAGTTGGTTTCGTAGTTTTAGAATTCTGCTGATCCCAAGTACTCCGTCTCTATCATTGCATATGGCAATATAGAAAGTCAAGAGGAAAAGGCATGACCAGAAGAATTGTGTGAAATAAGTGAATTTATCCAGTTGAGGCATGATTGATTGATGAAAAATGATTCCCTCCAGACAGAAAGAGAAAGAGAGTCCTTCCTGTAGGAGTAGTGAATAAATATAGAGAGTTTTGCTTGGTTGTTAACCAAGGGAAAAAAGAAAAATTTTTTATCATCTTCCTTTGGAAGATCGGAGCTGCTACTACTAGCGGAAGAAAAGGAACTACTACTGGAAGGAAAGGAAAAGGACTTTCTTTTTCGAATAGAGGAGGAGTCCTCCATGTCCATAATATATATGGCAATATAGAAAGTAAAGAGGAAAAGGCATGACCAGAAGAATTGTGTGAAATAAGTGAATTTATCCAGTTGAGGCATGATTGATTGATGAAAAATGATTCCCTCCAGACAGAAAGAGAAAGAGAGTCCTTCCT
>II703-1
GACTTCGAGATCAAATAGAATATGTTTCTTTCCATTCCTCGTGAGCCACTTATTTCTCCGAAACAAGAGATCAAAGTCATCTTCCTCCTTTTTCCCAATAAGTCGACGGCCTTACACCATTGGGATACTTCGAATAAACTGGAGTACATATAGGATACACCGGTGCTAAAACCTTTTCTTAATATTTCCTCTAAACTCTTGGGGTCCTTGCTCCGGATCTTGTTCTCGCGGTGTGAAAGCAGTTGGTTTCGTAGTTTTAGAATTCTGCTGATCCCAAGTACTCCGTCTCTATCATTGCATATGGCAATATAGAAAGTCAAGAGGAAAAGGCATGACCAGAAGAATTGTGTGAAATAAGTGAATTTATCCAGTTGAGGCATGATTGATTGATGAAAAATGATTCCCTCCAGACAGAAAGAGAAAGAGAGTCCTTCCTGTAGGAGTAGTGAATAAATATAGAGAGTTTTGCTTGGTTGTTAACCAAGGGAAAAAAGAAAAATTTTTTATCATCTTCCTTTGGAAGATCGGAGCTGCTACTACTAGCGGAAGAAAAGGAACTACTACTGGAAGGAAAGGAAAAGGACTTTCTTTTTCGAATAGAGGAGGAGTCCTCCATGTCCATAATATATATGGCAATATAGAAAGTAAAGAGGAAAAGGCATGACCAGAAGAATTGTGTGAAATAAGTGAATTTATCCAGTTGAGGCATGATTGATTGATGAAAAATGATTCCCTCCAGACAGAAAGAGAAAGAGAGTCCTTCCT
>II704-1
GACTTCGAGATCAAATAGAATATGTTTCTTTCCATTCCTCGTGAGCCACTTATTTCTCCGAAACAAGAGATCAAAGTCATCTTCCTCCTTTTTCCCAATAAGTCGACGGCCTTACACCATTGGGATACTTCGAATAAACTGGAGTACATATAGGATACACCGGTGCTAAAACCTTTTCTTAATATTTCCTCTAAACTCTTGGGGTCCTTGCTCCGGATCTTGTTCTCGCGGTGTGAAAGCAGTTGGTTTCGTAGTTTTAGAATTCTGCTGATCCCAAGTACTCCGTCTCTATCATTGCATATGGCAATATAGAAAGTCAAGAGGAAAAGGCATGACCAGAAGAATTGTGTGAAATAAGTGAATTTATCCAGTTGAGGCATGATTGATTGATGAAAAATGATTCCCTCCAGACAGAAAGAGAAAGAGAGTCCTTCCTGTAGGAGTAGTGAATAAATATAGAGAGTTTTGCTTGGTTGTTAACCAAGGGAAAAAAGAAAAATTTTTTATCATCTTCCTTTGGAAGATCGGAGCTGCTACTACTAGCGGAAGAAAAGGAACTACTACTGGAAGGAAAGGAAAAGGACTTTCTTTTTCGAATAGAGGAGGAGTCCTCCATGTCCATAATATATATGGCAATATAGAAAGTAAAGAGGAAAAGGCATGACCAGAAGAATTGTGTGAAATAAGTGAATTTATCCAGTTGAGGCATGATTGATTGATGAAAAATGATTCCCTCCAGACAGAAAGAGAAAGAGAGTCCTTCCT
>II704-4
GACTTCGAGATCAAATAGAATATGTTTCTTTCCATTCCTCGTGAGCCACTTATTTCTCCGAAACAAGAGATCAAAGTCATCTTCCTCCTTTTTCCCAATAAGTCGACGGCCTTACACCATTGGGATACTTCGAATAAACTGGAGTACATATAGGATACACCGGTGCTAAAACCTTTTCTTAATATTTCCTCTAAACTCTTGGGGTCCTTGCTCCGGATCTTGTTCTCGCGGTGTGAAAGCAGTTGGTTTCGTAGTTTTAGAATTCTGCTGATCCCAAGTACTCCGTCTCTATCATTGCATATGGCAATATAGAAAGTCAAGAGGAAAAGGCATGACCAGAAGAATTGTGTGAAATAAGTGAATTTATCCAGTTGAGGCATGATTGATTGATGAAAAATGATTCCCTCCAGACAGAAAGAGAAAGAGAGTCCTTCCTGTAGGAGTAGTGAATAAATATAGAGAGTTTTGCTTGGTTGTTAACCAAGGGAAAAAAGAAAAATTTTTTATCATCTTCCTTTGGAAGATCGGAGCTGCTACTACTAGCGGAAGAAAAGGAACTACTACTGGAAGGAAAGGAAAAGGACTTTCTTTTTCGAATAGAGGAGGAGTCCTCCATGTCCATAATATATATGGCAATATAGAAAGTAAAGAGGAAAAGGCATGACCAGAAGAATTGTGTGAAATAAGTGAATTTATCCAGTTGAGGCATGATTGATTGATGAAAAATGATTCCCTCCAGACAGAAAGAGAAAGAGAGTCCTTCCT
>II706-4
GACTTCGAGATCAAATAGAATATGTTTCTTTCCATTCCTCGTGAGCCACTTATTTCTCCGAAACAAGAGATCAAAGTCATCTTCCTCCTTTTTCCCAATAAGTCGACGGCCTTACACCATTGGGATACTTCGAATAAACTGGAGTACATATAGGATACACCGGTGCTAAAACCTTTTCTTAATATTTCCTCTAAACTCTTGGGGTCCTTGCTCCGGATCTTGTTCTCGCGGTGTGAAAGCAGTTGGTTTCGTAGTTTTAGAATTCTGCTGATCCCAAGTACTCCGTCTCTATCATTGCATATGGCAATATAGAAAGTCAAGAGGAAAAGGCATGACCAGAAGAATTGTGTGAAATAAGTGAATTTATCCAGTTGAGGCATGATTGATTGATGAAAAATGATTCCCTCCAGACAGAAAGAGAAAGAGAGTCCTTCCTGTAGGAGTAGTGAATAAATATAGAGAGTTTTGCTTGGTTGTTAACCAAGGGAAAAAAGAAAAATTTTTTATCATCTTCCTTTGGAAGATCGGAGCTGCTACTACTAGCGGAAGAAAAGGAACTACTACTGGAAGGAAAGGAAAAGGACTTTCTTTTTCGAATAGAGGAGGAGTCCTCCATGTCCATAATATATATGGCAATATAGAAAGTAAAGAGGAAAAGGCATGACCAGAAGAATTGTGTGAAATAAGTGAATTTATCCAGTTGAGGCATGATTGATTGATGAAAAATGATTCCCTCCAGACAGAAAGAGAAAGAGAGTCCTTCCT
>III704-5
GACTTCGAGATCAAATAGAATATGTTTCTTTCCATTCCTCGTGAGCCACTTATTTCTCCGAAACAAGAGATCAAAGTCATCTTCCTCCTTTTTCCCAATAAGTCGACGGCCTTACACCATTGGGATACTTCGAATAAACTGGAGTACATATAGGATACACCGGTGCTAAAACCTTTTCTTAATATTTCCTCTAAACTCTTGGGGTCCTTGCTCCGGATCTTGTTCTCGCGGTGTGAAAGCAGTTGGTTTCGTAGTTTTAGAATTCTGCTGATCCCAAGTACTCCGTCTCTATCATTGCATATGGCAATATAGAAAGTCAAGAGGAAAAGGCATGACCAGAAGAATTGTGTGAAATAAGTGAATTTATCCAGTTGAGGCATGATTGATTGATGAAAAATGATTCCCTCCAGACAGAAAGAGAAAGAGAGTCCTTCCTGTAGGAGTAGTGAATAAATATAGAGAGTTTTGCTTGGTTGTTAACCAAGGGAAAAAAGAAAAATTTTTTATCATCTTCCTTTGGAAGATCGGAGCTGCTACTACTAGCGGAAGAAAAGGAACTACTACTGGAAGGAAAGGAAAAGGACTTTCTTTTTCGAATAGAGGAGGAGTCCTCCATGTCCATAATATATATGGCAATATAGAAAGTAAAGAGGAAAAGGCATGACCAGAAGAATTGTGTGAAATAAGTGAATTTATCCAGTTGAGGCATGATTGATTGATGAAAAATGATTCCCTCCAGACAGAAAGAGAAAGAGAGTCCTTCCT
>IV704-3
GACTTCGAGATCAAATAGAATATGTTTCTTTCCATTCCTCGTGAGCCACTTATTTCTCCGAAACAAGAGATCAAAGTCATCTTCCTCCTTTTTCCCAATAAGTCGACGGCCTTACACCATTGGGATACTTCGAATAAACTGGAGTACATATAGGATACACCGGTGCTAAAACCTTTTCTTAATATTTCCTCTAAACTCTTGGGGTCCTTGCTCCGGATCTTGTTCTCGCGGTGTGAAAGCAGTTGGTTTCGTAGTTTTAGAATTCTGCTGATCCCAAGTACTCCGTCTCTATCATTGCATATGGCAATATAGAAAGTCAAGAGGAAAAGGCATGACCAGAAGAATTGTGTGAAATAAGTGAATTTATCCAGTTGAGGCATGATTGATTGATGAAAAATGATTCCCTCCAGACAGAAAGAGAAAGAGAGTCCTTCCTGTAGGAGTAGTGAATAAATATAGAGAGTTTTGCTTGGTTGTTAACCAAGGGAAAAAAGAAAAATTTTTTATCATCTTCCTTTGGAAGATCGGAGCTGCTACTACTAGCGGAAGAAAAGGAACTACTACTGGAAGGAAAGGAAAAGGACTTTCTTTTTCGAATAGAGGAGGAGTCCTCCATGTCCATAATATATATGGCAATATAGAAAGTAAAGAGGAAAAGGCATGACCAGAAGAATTGTGTGAAATAAGTGAATTTATCCAGTTGAGGCATGATTGATTGATGAAAAATGATTCCCTCCAGACAGAAAGAGAAAGAGAGTCCTTCCT
>I801-1
GACTTCGAGATCAAATAGAATATGTTTCTTTCCATTCCTCGTGAGCCACTTATTTCTCCGAAACAAGAGATCAAAGTCATCTTCCTCCTTTTTCCCAATAAGTCGACGGCCTTACACCATTGGGATACTTCGAATAAACTGGAGTACATATAGGATACACCGGTGCTAAAACCTTTTCTTAATATTTCCTCTAAACTCTTGGGGTCCTTGCTCCGGATCTTGTTCTCGCGGTGTGAAAGCAGTTGGTTTCGTAGTTTTAGAATTCTGCTGATCCCAAGTACTCCGTCTCTATCATTGCATATGGCAATATAGAAAGTCAAGAGGAAAAGGCATGACCAGAAGAATTGTGTGAAATAAGTGAATTTATCCAGTTGAGGCATGATTGATTGATGAAAAATGATTCCCTCCAGACAGAAAGAGAAAGAGAGTCCTTCCTGTAGGAGTAGTGAATAAATATAGAGAGTTTTGCTTGGTTGTTAACCAAGGGAAAAAAGAAAAATTTTTTATCATCTTCCTTTGGAAGATCGGAGCTGCTACTACTAGCGGAAGAAAAGGAACTACTACTGGAAGGAAAGGAAAAGGACTTTCTTTTTCGAATAGAGGAGGAGTCCTCCATGTCCATAATATATATGGCAATATAGAAAGTAAAGAGGAAAAGGCATGACCAGAAGAATTGTGTGAAATAAGTGAATTTATCCAGTTGAGGCATGATTGATTGATGAAAAATGATTCCCTCCAGACAGAAAGAGAAAGAGAGTCCTTCCT
>I802-1
GACTTCGAGATCAAATAGAATATGTTTCTTTCCATTCCTCGTGAGCCACTTATTTCTCCGAAACAAGAGATCAAAGTCATCTTCCTCCTTTTTCCCAATAAGTCGACGGCCTTACACCATTGGGATACTTCGAATAAACTGGAGTACATATAGGATACACCGGTGCTAAAACCTTTTCTTAATATTTCCTCTAAACTCTTGGGGTCCTTGCTCCGGATCTTGTTCTCGCGGTGTGAAAGCAGTTGGTTTCGTAGTTTTAGAATTCTGCTGATCCCAAGTACTCCGTCTCTATCATTGCATATGGCAATATAGAAAGTCAAGAGGAAAAGGCATGACCAGAAGAATTGTGTGAAATAAGTGAATTTATCCAGTTGAGGCATGATTGATTGATGAAAAATGATTCCCTCCAGACAGAAAGAGAAAGAGAGTCCTTCCTGTAGGAGTAGTGAATAAATATAGAGAGTTTTGCTTGGTTGTTAACCAAGGGAAAAAAGAAAAATTTTTTATCATCTTCCTTTGGAAGATCGGAGCTGCTACTACTAGCGGAAGAAAAGGAACTACTACTGGAAGGAAAGGAAAAGGACTTTCTTTTTCGAATAGAGGAGGAGTCCTCCATGTCCATAATATATATGGCAATATAGAAAGTCAAGAGGAAAAGGCATGACCAGAAGAATTGTGTGAAATAAGTGAATTTATCCAGTTGAGGCATGATTGATTGATGAAAAATGATTCCCTCCAGACAGAAAGAGAAAGAGAGTCCTTCCT
>I802-3
GACTTCGAGATCAAATAGAATATGTTTCTTTCCATTCCTCGTGAGCCACTTATTTCTCCGAAACAAGAGATCAAAGTCATCTTCCTCCTTTTTCCCAATAAGTCGACGGCCTTACACCATTGGGATACTTCGAATAAACTGGAGTACATATAGGATACACCGGTGCTAAAACCTTTTCTTAATATTTCCTCTAAACTCTTGGGGTCCTTGCTCCGGATCTTGTTCTCGCGGTGTGAAAGCAGTTGGTTTCGTAGTTTTAGAATTCTGCTGATCCCAAGTACTCCGTCTCTATCATTGCATATGGCAATATAGAAAGTCAAGAGGAAAAGGCATGACCAGAAGAATTGTGTGAAATAAGTGAATTTATCCAGTTGAGGCATGATTGATTGATGAAAAATGATTCCCTCCAGACAGAAAGAGAAAGAGAGTCCTTCCTGTAGGAGTAGTGAATAAATATAGAGAGTTTTGCTTGGTTGTTAACCAAGGGAAAAAAGAAAAATTTTTTATCATCTTCCTTTGGAAGATCGGAGCTGCTACTACTAGCGGAAGAAAAGGAACTACTACTGGAAGGAAAGGAAAAGGACTTTCTTTTTCGAATAGAGGAGGAGTCCTCCATGTCCATAATATATATGGCAATATAGAAAGTCAAGAGGAAAAGGCATGACCAGAAGAATTGTGTGAAATAAGTGAATTTATCCAGTTGAGGCATGATTGATTGATGAAAAATGATTCCCTCCAGACAGAAAGAGAAAGAGAGTCCTTCCT
>I802-4
GACTTCGAGATCAAATAGAATATGTTTCTTTCCATTCCTCGTGAGCCACTTATTTCTCCGAAACAAGAGATCAAAGTCATCTTCCTCCTTTTTCCCAATAAGTCGACGGCCTTACACCATTGGGATACTTCGAATAAACTGGAGTACATATAGGATACACCGGTGCTAAAACCTTTTCTTAATATTTCCTCTAAACTCTTGGGGTCCTTGCTCCGGATCTTGTTCTCGCGGTGTGAAAGCAGTTGGTTTCGTAGTTTTAGAATTCTGCTGATCCCAAGTACTCCGTCTCTATCATTGCATATGGCAATATAGAAAGTCAAGAGGAAAAGGCATGACCAGAAGAATTGTGTGAAATAAGTGAATTTATCCAGTTGAGGCATGATTGATTGATGAAAAATGATTCCCTCCAGACAGAAAGAGAAAGAGAGTCCTTCCTGTAGGAGTAGTGAATAAATATAGAGAGTTTTGCTTGGTTGTTAACCAAGGGAAAAAAGAAAAATTTTTTATCATCTTCCTTTGGAAGATCGGAGCTGCTACTACTAGCGGAAGAAAAGGAACTACTACTGGAAGGAAAGGAAAAGGACTTTCTTTTTCGAATAGAGGAGGAGTCCTCCATGTCCATAATATATATGGCAATATAGAAAGTCAAGAGGAAAAGGCATGACCAGAAGAATTGTGTGAAATAAGTGAATTTATCCAGTTGAGGCATGATTGATTGATGAAAAATGATTCCCTCCAGACAGAAAGAGAAAGAGAGTCCTTCCT
>I803-3
GACTTCGAGATCAAATAGAATATGTTTCTTTCCATTCCTCGTGAGCCACTTATTTCTCCGAAACAAGAGATCAAAGTCATCTTCCTCCTTTTTCCCAATAAGTCGACGGCCTTACACCATTGGGATACTTCGAATAAACTGGAGTACATATAGGATACACCGGTGCTAAAACCTTTTCTTAATATTTCCTCTAAACTCTTGGGGTCCTTGCTCCGGATCTTGTTCTCGCGGTGTGAAAGCAGTTGGTTTCGTAGTTTTAGAATTCTGCTGATCCCAAGTACTCCGTCTCTATCATTGCATATGGCAATATAGAAAGTCAAGAGGAAAAGGCATGACCAGAAGAATTGTGTGAAATAAGTGAATTTATCCAGTTGAGGCATGATTGATTGATGAAAAATGATTCCCTCCAGACAGAAAGAGAAAGAGAGTCCTTCCTGTAGGAGTAGTGAATAAATATAGAGAGTTTTGCTTGGTTGTTAACCAAGGGAAAAAAGAAAAATTTTTTATCATCTTCCTTTGGAAGATCGGAGCTGCTACTACTAGCGGAAGAAAAGGAACTACTACTGGAAGGAAAGGAAAAGGACTTTCTTTTTCGAATAGAGGAGGAGTCCTCCATGTCCATAATATATATGGCAATATAGAAAGTAAAGAGGAAAAGGCATGACCAGAAGAATTGTGTGAAATAAGTGAATTTATCCAGTTGAGGCATGATTGATTGATGAAAAATGATTCCCTCCAGACAGAAAGAGAAAGAGAGTCCTTCCT
>I803-4
GACTTCGAGATCAAATAGAATATGTTTCTTTCCATTCCTCGTGAGCCACTTATTTCTCCGAAACAAGAGATCAAAGTCATCTTCCTCCTTTTTCCCAATAAGTCGACGGCCTTACACCATTGGGATACTTCGAATAAACTGGAGTACATATAGGATACACCGGTGCTAAAACCTTTTCTTAATATTTCCTCTAAACTCTTGGGGTCCTTGCTCCGGATCTTGTTCTCGCGGTGTGAAAGCAGTTGGTTTCGTAGTTTTAGAATTCTGCTGATCCCAAGTACTCCGTCTCTATCATTGCATATGGCAATATAGAAAGTCAAGAGGAAAAGGCATGACCAGAAGAATTGTGTGAAATAAGTGAATTTATCCAGTTGAGGCATGATTGATTGATGAAAAATGATTCCCTCCAGACAGAAAGAGAAAGAGAGTCCTTCCTGTAGGAGTAGTGAATAAATATAGAGAGTTTTGCTTGGTTGTTAACCAAGGGAAAAAAGAAAAATTTTTTATCATCTTCCTTTGGAAGATCGGAGCTGCTACTACTAGCGGAAGAAAAGGAACTACTACTGGAAGGAAAGGAAAAGGACTTTCTTTTTCGAATAGAGGAGGAGTCCTCCATGTCCATAATATATATGGCAATATAGAAAGTAAAGAGGAAAAGGCATGACCAGAAGAATTGTGTGAAATAAGTGAATTTATCCAGTTGAGGCATGATTGATTGATGAAAAATGATTCCCTCCAGACAGAAAGAGAAAGAGAGTCCTTCCT
>I803-5
GACTTCGAGATCAAATAGAATATGTTTCTTTCCATTCCTCGTGAGCCACTTATTTCTCCGAAACAAGAGATCAAAGTCATCTTCCTCCTTTTTCCCAATAAGTCGACGGCCTTACACCATTGGGATACTTCGAATAAACTGGAGTACATATAGGATACACCGGTGCTAAAACCTTTTCTTAATATTTCCTCTAAACTCTTGGGGTCCTTGCTCCGGATCTTGTTCTCGCGGTGTGAAAGCAGTTGGTTTCGTAGTTTTAGAATTCTGCTGATCCCAAGTACTCCGTCTCTATCATTGCATATGGCAATATAGAAAGTCAAGAGGAAAAGGCATGACCAGAAGAATTGTGTGAAATAAGTGAATTTATCCAGTTGAGGCATGATTGATTGATGAAAAATGATTCCCTCCAGACAGAAAGAGAAAGAGAGTCCTTCCTGTAGGAGTAGTGAATAAATATAGAGAGTTTTGCTTGGTTGTTAACCAAGGGAAAAAAGAAAAATTTTTTATCATCTTCCTTTGGAAGATCGGAGCTGCTACTACTAGCGGAAGAAAAGGAACTACTACTGGAAGGAAAGGAAAAGGACTTTCTTTTTCGAATAGAGGAGGAGTCCTCCATGTCCATAATATATATGGCAATATAGAAAGTAAAGAGGAAAAGGCATGACCAGAAGAATTGTGTGAAATAAGTGAATTTATCCAGTTGAGGCATGATTGATTGATGAAAAATGATTCCCTCCAGACAGAAAGAGAAAGAGAGTCCTTCCT
>I807-2
GACTTCGAGATCAAATAGAATATGTTTCTTTCCATTCCTCGTGAGCCACTTATTTCTCCGAAACAAGAGATCAAAGTCATCTTCCTCCTTTTTCCCAATAAGTCGACGGCCTTACACCATTGGGATACTTCGAATAAACTGGAGTACATATAGGATACACCGGTGCTAAAACCTTTTCTTAATATTTCCTCTAAACTCTTGGGGTCCTTGCTCCGGATCTTGTTCTCGCGGTGTGAAAGCAGTTGGTTTCGTAGTTTTAGAATTCTGCTGATCCCAAGTACTCCGTCTCTATCATTGCATATGGCAATATAGAAAGTCAAGAGGAAAAGGCATGACCAGAAGAATTGTGTGAAATAAGTGAATTTATCCAGTTGAGGCATGATTGATTGATGAAAAATGATTCCCTCCAGACAGAAAGAGAAAGAGAGTCCTTCCTGTAGGAGTAGTGAATAAATATAGAGAGTTTTGCTTGGTTGTTAACCAAGGGAAAAAAGAAAAATTTTTTATCATCTTCCTTTGGAAGATCGGAGCTGCTACTACTAGCGGAAGAAAAGGAACTACTACTGGAAGGAAAGGAAAAGGACTTTCTTTTTCGAATAGAGGAGGAGTCCTCCATGTCCATAATATATATGGCAATATAGAAAGTAAAGAGGAAAAGGCATGACCAGAAGAATTGTGTGAAATAAGTGAATTTATCCAGTTGAGGCATGATTGATTGATGAAAAATGATTCCCTCCAGACAGAAAGAGAAAGAGAGTCCTTCCT
>I807-3
GACTTCGAGATCAAATAGAATATGTTTCTTTCCATTCCTCGTGAGCCACTTATTTCTCCGAAACAAGAGATCAAAGTCATCTTCCTCCTTTTTCCCAATAAGTCGACGGCCTTACACCATTGGGATACTTCGAATAAACTGGAGTACATATAGGATACACCGGTGCTAAAACCTTTTCTTAATATTTCCTCTAAACTCTTGGGGTCCTTGCTCCGGATCTTGTTCTCGCGGTGTGAAAGCAGTTGGTTTCGTAGTTTTAGAATTCTGCTGATCCCAAGTACTCCGTCTCTATCATTGCATATGGCAATATAGAAAGTCAAGAGGAAAAGGCATGACCAGAAGAATTGTGTGAAATAAGTGAATTTATCCAGTTGAGGCATGATTGATTGATGAAAAATGATTCCCTCCAGACAGAAAGAGAAAGAGAGTCCTTCCTGTAGGAGTAGTGAATAAATATAGAGAGTTTTGCTTGGTTGTTAACCAAGGGAAAAAAGAAAAATTTTTTATCATCTTCCTTTGGAAGATCGGAGCTGCTACTACTAGCGGAAGAAAAGGAACTACTACTGGAAGGAAAGGAAAAGGACTTTCTTTTTCGAATAGAGGAGGAGTCCTCCATGTCCATAATATATATGGCAATATAGAAAGTAAAGAGGAAAAGGCATGACCAGAAGAATTGTGTGAAATAAGTGAATTTATCCAGTTGAGGCATGATTGATTGATGAAAAATGATTCCCTCCAGACAGAAAGAGAAAGAGAGTCCTTCCT
>I807-4
GACTTCGAGATCAAATAGAATATGTTTCTTTCCATTCCTCGTGAGCCACTTATTTCTCCGAAACAAGAGATCAAAGTCATCTTCCTCCTTTTTCCCAATAAGTCGACGGCCTTACACCATTGGGATACTTCGAATAAACTGGAGTACATATAGGATACACCGGTGCTAAAACCTTTTCTTAATATTTCCTCTAAACTCTTGGGGTCCTTGCTCCGGATCTTGTTCTCGCGGTGTGAAAGCAGTTGGTTTCGTAGTTTTAGAATTCTGCTGATCCCAAGTACTCCGTCTCTATCATTGCATATGGCAATATAGAAAGTCAAGAGGAAAAGGCATGACCAGAAGAATTGTGTGAAATAAGTGAATTTATCCAGTTGAGGCATGATTGATTGATGAAAAATGATTCCCTCCAGACAGAAAGAGAAAGAGAGTCCTTCCTGTAGGAGTAGTGAATAAATATAGAGAGTTTTGCTTGGTTGTTAACCAAGGGAAAAAAGAAAAATTTTTTATCATCTTCCTTTGGAAGATCGGAGCTGCTACTACTAGCGGAAGAAAAGGAACTACTACTGGAAGGAAAGGAAAAGGACTTTCTTTTTCGAATAGAGGAGGAGTCCTCCATGTCCATAATATATATGGCAATATAGAAAGTAAAGAGGAAAAGGCATGACCAGAAGAATTGTGTGAAATAAGTGAATTTATCCAGTTGAGGCATGATTGATTGATGAAAAATGATTCCCTCCAGACAGAAAGAGAAAGAGAGTCCTTCCT
>I808-1
GACTTCGAGATCAAATAGAATATGTTTCTTTCCATTCCTCGTGAGCCACTTATTTCTCCGAAACAAGAGATCAAAGTCATCTTCCTCCTTTTTCCCAATAAGTCGACGGCCTTACACCATTGGGATACTTCGAATAAACTGGAGTACATATAGGATACACCGGTGCTAAAACCTTTTCTTAATATTTCCTCTAAACTCTTGGGGTCCTTGCTCCGGATCTTGTTCTCGCGGTGTGAAAGCAGTTGGTTTCGTAGTTTTAGAATTCTGCTGATCCCAAGTACTCCGTCTCTATCATTGCATATGGCAATATAGAAAGTCAAGAGGAAAAGGCATGACCAGAAGAATTGTGTGAAATAAGTGAATTTATCCAGTTGAGGCATGATTGATTGATGAAAAATGATTCCCTCCAGACAGAAAGAGAAAGAGAGTCCTTCCTGTAGGAGTAGTGAATAAATATAGAGAGTTTTGCTTGGTTGTTAACCAAGGGAAAAAAGAAAAATTTTTTATCATCTTCCTTTGGAAGATCGGAGCTGCTACTACTAGCGGAAGAAAAGGAACTACTACTGGAAGGAAAGGAAAAGGACTTTCTTTTTCGAATAGAGGAGGAGTCCTCCATGTCCATAATATATATGGCAATATAGAAAGTAAAGAGGAAAAGGCATGACCAGAAGAATTGTGTGAAATAAGTGAATTTATCCAGTTGAGGCATGATTGATTGATGAAAAATGATTCCCTCCAGACAGAAAGAGAAAGAGAGTCCTTCCT
>I808-2
GACTTCGAGATCAAATAGAATATGTTTCTTTCCATTCCTCGTGAGCCACTTATTTCTCCGAAACAAGAGATCAAAGTCATCTTCCTCCTTTTTCCCAATAAGTCGACGGCCTTACACCATTGGGATACTTCGAATAAACTGGAGTACATATAGGATACACCGGTGCTAAAACCTTTTCTTAATATTTCCTCTAAACTCTTGGGGTCCTTGCTCCGGATCTTGTTCTCGCGGTGTGAAAGCAGTTGGTTTCGTAGTTTTAGAATTCTGCTGATCCCAAGTACTCCGTCTCTATCATTGCATATGGCAATATAGAAAGTCAAGAGGAAAAGGCATGACCAGAAGAATTGTGTGAAATAAGTGAATTTATCCAGTTGAGGCATGATTGATTGATGAAAAATGATTCCCTCCAGACAGAAAGAGAAAGAGAGTCCTTCCTGTAGGAGTAGTGAATAAATATAGAGAGTTTTGCTTGGTTGTTAACCAAGGGAAAAAAGAAAAATTTTTTATCATCTTCCTTTGGAAGATCGGAGCTGCTACTACTAGCGGAAGAAAAGGAACTACTACTGGAAGGAAAGGAAAAGGACTTTCTTTTTCGAATAGAGGAGGAGTCCTCCATGTCCATAATATATATGGCAATATAGAAAGTAAAGAGGAAAAGGCATGACCAGAAGAATTGTGTGAAATAAGTGAATTTATCCAGTTGAGGCATGATTGATTGATGAAAAATGATTCCCTCCAGACAGAAAGAGAAAGAGAGTCCTTCCT
>I808-3
GACTTCGAGATCAAATAGAATATGTTTCTTTCCATTCCTCGTGAGCCACTTATTTCTCCGAAACAAGAGATCAAAGTCATCTTCCTCCTTTTTCCCAATAAGTCGACGGCCTTACACCATTGGGATACTTCGAATAAACTGGAGTACATATAGGATACACCGGTGCTAAAACCTTTTCTTAATATTTCCTCTAAACTCTTGGGGTCCTTGCTCCGGATCTTGTTCTCGCGGTGTGAAAGCAGTTGGTTTCGTAGTTTTAGAATTCTGCTGATCCCAAGTACTCCGTCTCTATCATTGCATATGGCAATATAGAAAGTCAAGAGGAAAAGGCATGACCAGAAGAATTGTGTGAAATAAGTGAATTTATCCAGTTGAGGCATGATTGATTGATGAAAAATGATTCCCTCCAGACAGAAAGAGAAAGAGAGTCCTTCCTGTAGGAGTAGTGAATAAATATAGAGAGTTTTGCTTGGTTGTTAACCAAGGGAAAAAAGAAAAATTTTTTATCATCTTCCTTTGGAAGATCGGAGCTGCTACTACTAGCGGAAGAAAAGGAACTACTACTGGAAGGAAAGGAAAAGGACTTTCTTTTTCGAATAGAGGAGGAGTCCTCCATGTCCATAATATATATGGCAATATAGAAAGTAAAGAGGAAAAGGCATGACCAGAAGAATTGTGTGAAATAAGTGAATTTATCCAGTTGAGGCATGATTGATTGATGAAAAATGATTCCCTCCAGACAGAAAGAGAAAGAGAGTCCTTCCT
>I808-4
GACTTCGAGATCAAATAGAATATGTTTCTTTCCATTCCTCGTGAGCCACTTATTTCTCCGAAACAAGAGATCAAAGTCATCTTCCTCCTTTTTCCCAATAAGTCGACGGCCTTACACCATTGGGATACTTCGAATAAACTGGAGTACATATAGGATACACCGGTGCTAAAACCTTTTCTTAATATTTCCTCTAAACTCTTGGGGTCCTTGCTCCGGATCTTGTTCTCGCGGTGTGAAAGCAGTTGGTTTCGTAGTTTTAGAATTCTGCTGATCCCAAGTACTCCGTCTCTATCATTGCATATGGCAATATAGAAAGTCAAGAGGAAAAGGCATGACCAGAAGAATTGTGTGAAATAAGTGAATTTATCCAGTTGAGGCATGATTGATTGATGAAAAATGATTCCCTCCAGACAGAAAGAGAAAGAGAGTCCTTCCTGTAGGAGTAGTGAATAAATATAGAGAGTTTTGCTTGGTTGTTAACCAAGGGAAAAAAGAAAAATTTTTTATCATCTTCCTTTGGAAGATCGGAGCTGCTACTACTAGCGGAAGAAAAGGAACTACTACTGGAAGGAAAGGAAAAGGACTTTCTTTTTCGAATAGAGGAGGAGTCCTCCATGTCCATAATATATATGGCAATATAGAAAGTAAAGAGGAAAAGGCATGACCAGAAGAATTGTGTGAAATAAGTGAATTTATCCAGTTGAGGCATGATTGATTGATGAAAAATGATTCCCTCCAGACAGAAAGAGAAAGAGAGTCCTTCCT
>I808-5
GACTTCGAGATCAAATAGAATATGTTTCTTTCCATTCCTCGTGAGCCACTTATTTCTCCGAAACAAGAGATCAAAGTCATCTTCCTCCTTTTTCCCAATAAGTCGACGGCCTTACACCATTGGGATACTTCGAATAAACTGGAGTACATATAGGATACACCGGTGCTAAAACCTTTTCTTAATATTTCCTCTAAACTCTTGGGGTCCTTGCTCCGGATCTTGTTCTCGCGGTGTGAAAGCAGTTGGTTTCGTAGTTTTAGAATTCTGCTGATCCCAAGTACTCCGTCTCTATCATTGCATATGGCAATATAGAAAGTCAAGAGGAAAAGGCATGACCAGAAGAATTGTGTGAAATAAGTGAATTTATCCAGTTGAGGCATGATTGATTGATGAAAAATGATTCCCTCCAGACAGAAAGAGAAAGAGAGTCCTTCCTGTAGGAGTAGTGAATAAATATAGAGAGTTTTGCTTGGTTGTTAACCAAGGGAAAAAAGAAAAATTTTTTATCATCTTCCTTTGGAAGATCGGAGCTGCTACTACTAGCGGAAGAAAAGGAACTACTACTGGAAGGAAAGGAAAAGGACTTTCTTTTTCGAATAGAGGAGGAGTCCTCCATGTCCATAATATATATGGCAATATAGAAAGTAAAGAGGAAAAGGCATGACCAGAAGAATTGTGTGAAATAAGTGAATTTATCCAGTTGAGGCATGATTGATTGATGAAAAATGATTCCCTCCAGACAGAAAGAGAAAGAGAGTCCTTCCT
>I809-1
GACTTCGAGATCAAATAGAATATGTTTCTTTCCATTCCTCGTGAGCCACTTATTTCTCCGAAACAAGAGATCAAAGTCATCTTCCTCCTTTTTCCCAATAAGTCGACGGCCTTACACCATTGGGATACTTCGAATAAACTGGAGTACATATAGGATACACCGGTGCTAAAACCTTTTCTTAATATTTCCTCTAAACTCTTGGGGTCCTTGCTCCGGATCTTGTTCTCGCGGTGTGAAAGCAGTTGGTTTCGTAGTTTTAGAATTCTGCTGATCCCAAGTACTCCGTCTCTATCATTGCATATGGCAATATAGAAAGTCAAGAGGAAAAGGCATGACCAGAAGAATTGTGTGAAATAAGTGAATTTATCCAGTTGAGGCATGATTGATTGATGAAAAATGATTCCCTCCAGACAGAAAGAGAAAGAGAGTCCTTCCTGTAGGAGTAGTGAATAAATATAGAGAGTTTTGCTTGGTTGTTAACCAAGGGAAAAAAGAAAAATTTTTTATCATCTTCCTTTGGAAGATCGGAGCTGCTACTACTAGCGGAAGAAAAGGAACTACTACTGGAAGGAAAGGAAAAGGACTTTCTTTTTCGAATAGAGGAGGAGTCCTCCATGTCCATAATATATATGGCAATATAGAAAGTCAAGAGGAAAAGGCATGACCAGAAGAATTGTGTGAAATAAGTGAATTTATCCAGTTGAGGCATGATTGATTGATGAAAAATGATTCCCTCCAGACAGAAAGAGAAAGAGAGTCCTTCCT
>I809-2
GACTTCGAGATCAAATAGAATATGTTTCTTTCCATTCCTCGTGAGCCACTTATTTCTCCGAAACAAGAGATCAAAGTCATCTTCCTCCTTTTTCCCAATAAGTCGACGGCCTTACACCATTGGGATACTTCGAATAAACTGGAGTACATATAGGATACACCGGTGCTAAAACCTTTTCTTAATATTTCCTCTAAACTCTTGGGGTCCTTGCTCCGGATCTTGTTCTCGCGGTGTGAAAGCAGTTGGTTTCGTAGTTTTAGAATTCTGCTGATCCCAAGTACTCCGTCTCTATCATTGCATATGGCAATATAGAAAGTCAAGAGGAAAAGGCATGACCAGAAGAATTGTGTGAAATAAGTGAATTTATCCAGTTGAGGCATGATTGATTGATGAAAAATGATTCCCTCCAGACAGAAAGAGAAAGAGAGTCCTTCCTGTAGGAGTAGTGAATAAATATAGAGAGTTTTGCTTGGTTGTTAACCAAGGGAAAAAAGAAAAATTTTTTATCATCTTCCTTTGGAAGATCGGAGCTGCTACTACTAGCGGAAGAAAAGGAACTACTACTGGAAGGAAAGGAAAAGGACTTTCTTTTTCGAATAGAGGAGGAGTCCTCCATGTCCATAATATATATGGCAATATAGAAAGTCAAGAGGAAAAGGCATGACCAGAAGAATTGTGTGAAATAAGTGAATTTATCCAGTTGAGGCATGATTGATTGATGAAAAATGATTCCCTCCAGACAGAAAGAGAAAGAGAGTCCTTCCT
>I811-1
GACTTCGAGATCAAATAGAATATGTTTCTTTCCATTCCTCGTGAGCCACTTATTTCTCCGAAACAAGAGATCAAAGTCATCTTCCTCCTTTTTCCCAATAAGTCGACGGCCTTACACCATTGGGATACTTCGAATAAACTGGAGTACATATAGGATACACCGGTGCTAAAACCTTTTCTTAATATTTCCTCTAAACTCTTGGGGTCCTTGCTCCGGATCTTGTTCTCGCGGTGTGAAAGCAGTTGGTTTCGTAGTTTTAGAATTCTGCTGATCCCAAGTACTCCGTCTCTATCATTGCATATGGCAATATAGAAAGTCAAGAGGAAAAGGCATGACCAGAAGAATTGTGTGAAATAAGTGAATTTATCCAGTTGAGGCATGATTGATTGATGAAAAATGATTCCCTCCAGACAGAAAGAGAAAGAGAGTCCTTCCTGTAGGAGTAGTGAATAAATATAGAGAGTTTTGCTTGGTTGTTAACCAAGGGAAAAAAGAAAAATTTTTTATCATCTTCCTTTGGAAGATCGGAGCTGCTACTACTAGCGGAAGAAAAGGAACTACTACTGGAAGGAAAGGAAAAGGACTTTCTTTTTCGAATAGAGGAGGAGTCCTCCATGTCCATAATATATATGGCAATATAGAAAGTCAAGAGGAAAAGGCATGACCAGAAGAATTGTGTGAAATAAGTGAATTTATCCAGTTGAGGCATGATTGATTGATGAAAAATGATTCCCTCCAGACAGAAAGAGAAAGAGAGTCCTTCCT
>I811-3
GACTTCGAGATCAAATAGAATATGTTTCTTTCCATTCCTCGTGAGCCACTTATTTCTCCGAAACAAGAGATCAAAGTCATCTTCCTCCTTTTTCCCAATAAGTCGACGGCCTTACACCATTGGGATACTTCGAATAAACTGGAGTACATATAGGATACACCGGTGCTAAAACCTTTTCTTAATATTTCCTCTAAACTCTTGGGGTCCTTGCTCCGGATCTTGTTCTCGCGGTGTGAAAGCAGTTGGTTTCGTAGTTTTAGAATTCTGCTGATCCCAAGTACTCCGTCTCTATCATTGCATATGGCAATATAGAAAGTCAAGAGGAAAAGGCATGACCAGAAGAATTGTGTGAAATAAGTGAATTTATCCAGTTGAGGCATGATTGATTGATGAAAAATGATTCCCTCCAGACAGAAAGAGAAAGAGAGTCCTTCCTGTAGGAGTAGTGAATAAATATAGAGAGTTTTGCTTGGTTGTTAACCAAGGGAAAAAAGAAAAATTTTTTATCATCTTCCTTTGGAAGATCGGAGCTGCTACTACTAGCGGAAGAAAAGGAACTACTACTGGAAGGAAAGGAAAAGGACTTTCTTTTTCGAATAGAGGAGGAGTCCTCCATGTCCATAATATATATGGCAATATAGAAAGTCAAGAGGAAAAGGCATGACCAGAAGAATTGTGTGAAATAAGTGAATTTATCCAGTTGAGGCATGATTGATTGATGAAAAATGATTCCCTCCAGACAGAAAGAGAAAGAGAGTCCTTCCT
>I811-4
GACTTCGAGATCAAATAGAATATGTTTCTTTCCATTCCTCGTGAGCCACTTATTTCTCCGAAACAAGAGATCAAAGTCATCTTCCTCCTTTTTCCCAATAAGTCGACGGCCTTACACCATTGGGATACTTCGAATAAACTGGAGTACATATAGGATACACCGGTGCTAAAACCTTTTCTTAATATTTCCTCTAAACTCTTGGGGTCCTTGCTCCGGATCTTGTTCTCGCGGTGTGAAAGCAGTTGGTTTCGTAGTTTTAGAATTCTGCTGATCCCAAGTACTCCGTCTCTATCATTGCATATGGCAATATAGAAAGTCAAGAGGAAAAGGCATGACCAGAAGAATTGTGTGAAATAAGTGAATTTATCCAGTTGAGGCATGATTGATTGATGAAAAATGATTCCCTCCAGACAGAAAGAGAAAGAGAGTCCTTCCTGTAGGAGTAGTGAATAAATATAGAGAGTTTTGCTTGGTTGTTAACCAAGGGAAAAAAGAAAAATTTTTTATCATCTTCCTTTGGAAGATCGGAGCTGCTACTACTAGCGGAAGAAAAGGAACTACTACTGGAAGGAAAGGAAAAGGACTTTCTTTTTCGAATAGAGGAGGAGTCCTCCATGTCCATAATATATATGGCAATATAGAAAGTCAAGAGGAAAAGGCATGACCAGAAGAATTGTGTGAAATAAGTGAATTTATCCAGTTGAGGCATGATTGATTGATGAAAAATGATTCCCTCCAGACAGAAAGAGAAAGAGAGTCCTTCCT
>II804-4
GACTTCGAGATCAAATAGAATATGTTTCTTTCCATTCCTCGTGAGCCACTTATTTCTCCGAAACAAGAGATCAAAGTCATCTTCCTCCTTTTTCCCAATAAGTCGACGGCCTTACACCATTGGGATACTTCGAATAAACTGGAGTACATATAGGATACACCGGTGCTAAAACCTTTTCTTAATATTTCCTCTAAACTCTTGGGGTCCTTGCTCCGGATCTTGTTCTCGCGGTGTGAAAGCAGTTGGTTTCGTAGTTTTAGAATTCTGCTGATCCCAAGTACTCCGTCTCTATCATTGCATATGGCAATATAGAAAGTCAAGAGGAAAAGGCATGACCAGAAGAATTGTGTGAAATAAGTGAATTTATCCAGTTGAGGCATGATTGATTGATGAAAAATGATTCCCTCCAGACAGAAAGAGAAAGAGAGTCCTTCCTGTAGGAGTAGTGAATAAATATAGAGAGTTTTGCTTGGTTGTTAACCAAGGGAAAAAAGAAAAATTTTTTATCATCTTCCTTTGGAAGATCGGAGCTGCTACTACTAGCGGAAGAAAAGGAACTACTACTGGAAGGAAAGGAAAAGGACTTTCTTTTTCGAATAGAGGAGGAGTCCTCCATGTCCATAATATATATGGCAATATAGAAAGTCAAGAGGAAAAGGCATGACCAGAAGAATTGTGTGAAATAAGTGAATTTATCCAGTTGAGGCATGATTGATTGATGAAAAATGATTCCCTCCAGACAGAAAGAGAAAGAGAGTCCTTCCT
>II807-3
GACTTCGAGATCAAATAGAATATGTTTCTTTCCATTCCTCGTGAGCCACTTATTTCTCCGAAACAAGAGATCAAAGTCATCTTCCTCCTTTTTCCCAATAAGTCGACGGCCTTACACCATTGGGATACTTCGAATAAACTGGAGTACATATAGGATACACCGGTGCTAAAACCTTTTCTTAATATTTCCTCTAAACTCTTGGGGTCCTTGCTCCGGATCTTGTTCTCGCGGTGTGAAAGCAGTTGGTTTCGTAGTTTTAGAATTCTGCTGATCCCAAGTACTCCGTCTCTATCATTGCATATGGCAATATAGAAAGTCAAGAGGAAAAGGCATGACCAGAAGAATTGTGTGAAATAAGTGAATTTATCCAGTTGAGGCATGATTGATTGATGAAAAATGATTCCCTCCAGACAGAAAGAGAAAGAGAGTCCTTCCTGTAGGAGTAGTGAATAAATATAGAGAGTTTTGCTTGGTTGTTAACCAAGGGAAAAAAGAAAAATTTTTTATCATCTTCCTTTGGAAGATCGGAGCTGCTACTACTAGCGGAAGAAAAGGAACTACTACTGGAAGGAAAGGAAAAGGACTTTCTTTTTCGAATAGAGGAGGAGTCCTCCATGTCCATAATATATATGGCAATATAGAAAGTAAAGAGGAAAAGGCATGACCAGAAGAATTGTGTGAAATAAGTGAATTTATCCAGTTGAGGCATGATTGATTGATGAAAAATGATTCCCTCCAGACAGAAAGAGAAAGAGAGTCCTTCCT
>II809-1
GACTTCGAGATCAAATAGAATATGTTTCTTTCCATTCCTCGTGAGCCACTTATTTCTCCGAAACAAGAGATCAAAGTCATCTTCCTCCTTTTTCCCAATAAGTCGACGGCCTTACACCATTGGGATACTTCGAATAAACTGGAGTACATATAGGATACACCGGTGCTAAAACCTTTTCTTAATATTTCCTCTAAACTCTTGGGGTCCTTGCTCCGGATCTTGTTCTCGCGGTGTGAAAGCAGTTGGTTTCGTAGTTTTAGAATTCTGCTGATCCCAAGTACTCCGTCTCTATCATTGCATATGGCAATATAGAAAGTCAAGAGGAAAAGGCATGACCAGAAGAATTGTGTGAAATAAGTGAATTTATCCAGTTGAGGCATGATTGATTGATGAAAAATGATTCCCTCCAGACAGAAAGAGAAAGAGAGTCCTTCCTGTAGGAGTAGTGAATAAATATAGAGAGTTTTGCTTGGTTGTTAACCAAGGGAAAAAAGAAAAATTTTTTATCATCTTCCTTTGGAAGATCGGAGCTGCTACTACTAGCGGAAGAAAAGGAACTACTACTGGAAGGAAAGGAAAAGGACTTTCTTTTTCGAATAGAGGAGGAGTCCTCCATGTCCATAATATATATGGCAATATAGAAAGTCAAGAGGAAAAGGCATGACCAGAAGAATTGTGTGAAATAAGTGAATTTATCCAGTTGAGGCATGATTGATTGATGAAAAATGATTCCCTCCAGACAGAAAGAGAAAGAGAGTCCTTCCT
>I913-1
GACTTCGAGATCAAATAGAATATGTTTCTTTCCATTCCTCGTGAGCCACTTATTTCTCCGAAACAAGAGATCAAAGTCATCTTCCTCCTTTTTCCCAATAAGTCGACGGCCTTACACCATTGGGATACTTCGAATAAACTGGAGTACATATAGGATACACCGGTGCTAAAACCTTTTCTTAATATTTCCTCTAAACTCTTGGGGTCCTTGCTCCGGATCTTGTTCTCGCGGTGTGAAAGCAGTTGGTTTCGTAGTTTTAGAATTCTGCTGATCCCAAGTACTCCGTCTCTATCATTGCATATGGCAATATAGAAAGTCAAGAGGAAAAGGCATGACCAGAAGAATTGTGTGAAATAAGTGAATTTATCCAGTTGAGGCATGATTGATTGATGAAAAATGATTCCCTCCAGACAGAAAGAGAAAGAGAGTCCTTCCTGTAGGAGTAGTGAATAAATATAGAGAGTTTTGCTTGGTTGTTAACCAAGGGAAAAAAGAAAAATTTTTTATCATCTTCCTTTGGAAGATCGGAGCTGCTACTACTAGCGGAAGAAAAGGAACTACTACTGGAAGGAAAGGAAAAGGACTTTCTTTTTCGAATAGAGGAGGAGTCCTCCATGTCCATAATATATATGGCAATATAGAAAGTCAAGAGGAAAAGGCATGACCAGAAGAATTGTGTGAAATAAGTGAATTTATCCAGTTGAGGCATGATTGATTGATGAAAAATGATTCCCTCCAGACAGAAAGAGAAAGAGAGTCCTTCCT
>I913-2
GACTTCGAGATCAAATAGAATATGTTTCTTTCCATTCCTCGTGAGCCACTTATTTCTCCGAAACAAGAGATCAAAGTCATCTTCCTCCTTTTTCCCAATAAGTCGACGGCCTTACACCATTGGGATACTTCGAATAAACTGGAGTACATATAGGATACACCGGTGCTAAAACCTTTTCTTAATATTTCCTCTAAACTCTTGGGGTCCTTGCTCCGGATCTTGTTCTCGCGGTGTGAAAGCAGTTGGTTTCGTAGTTTTAGAATTCTGCTGATCCCAAGTACTCCGTCTCTATCATTGCATATGGCAATATAGAAAGTCAAGAGGAAAAGGCATGACCAGAAGAATTGTGTGAAATAAGTGAATTTATCCAGTTGAGGCATGATTGATTGATGAAAAATGATTCCCTCCAGACAGAAAGAGAAAGAGAGTCCTTCCTGTAGGAGTAGTGAATAAATATAGAGAGTTTTGCTTGGTTGTTAACCAAGGGAAAAAAGAAAAATTTTTTATCATCTTCCTTTGGAAGATCGGAGCTGCTACTACTAGCGGAAGAAAAGGAACTACTACTGGAAGGAAAGGAAAAGGACTTTCTTTTTCGAATAGAGGAGGAGTCCTCCATGTCCATAATATATATGGCAATATAGAAAGTCAAGAGGAAAAGGCATGACCAGAAGAATTGTGTGAAATAAGTGAATTTATCCAGTTGAGGCATGATTGATTGATGAAAAATGATTCCCTCCAGACAGAAAGAGAAAGAGAGTCCTTCCT
>I913-3
GACTTCGAGATCAAATAGAATATGTTTCTTTCCATTCCTCGTGAGCCACTTATTTCTCCGAAACAAGAGATCAAAGTCATCTTCCTCCTTTTTCCCAATAAGTCGACGGCCTTACACCATTGGGATACTTCGAATAAACTGGAGTACATATAGGATACACCGGTGCTAAAACCTTTTCTTAATATTTCCTCTAAACTCTTGGGGTCCTTGCTCCGGATCTTGTTCTCGCGGTGTGAAAGCAGTTGGTTTCGTAGTTTTAGAATTCTGCTGATCCCAAGTACTCCGTCTCTATCATTGCATATGGCAATATAGAAAGTCAAGAGGAAAAGGCATGACCAGAAGAATTGTGTGAAATAAGTGAATTTATCCAGTTGAGGCATGATTGATTGATGAAAAATGATTCCCTCCAGACAGAAAGAGAAAGAGAGTCCTTCCTGTAGGAGTAGTGAATAAATATAGAGAGTTTTGCTTGGTTGTTAACCAAGGGAAAAAAGAAAAATTTTTTATCATCTTCCTTTGGAAGATCGGAGCTGCTACTACTAGCGGAAGAAAAGGAACTACTACTGGAAGGAAAGGAAAAGGACTTTCTTTTTCGAATAGAGGAGGAGTCCTCCATGTCCATAATATATATGGCAATATAGAAAGTCAAGAGGAAAAGGCATGACCAGAAGAATTGTGTGAAATAAGTGAATTTATCCAGTTGAGGCATGATTGATTGATGAAAAATGATTCCCTCCAGACAGAAAGAGAAAGAGAGTCCTTCCT
>I914-1
GACTTCGAGATCAAATAGAATATGTTTCTTTCCATTCCTCGTGAGCCACTTATTTCTCCGAAACAAGAGATCAAAGTCATCTTCCTCCTTTTTCCCAATAAGTCGACGGCCTTACACCATTGGGATACTTCGAATAAACTGGAGTACATATAGGATACACCGGTGCTAAAACCTTTTCTTAATATTTCCTCTAAACTCTTGGGGTCCTTGCTCCGGATCTTGTTCTCGCGGTGTGAAAGCAGTTGGTTTCGTAGTTTTAGAATTCTGCTGATCCCAAGTACTCCGTCTCTATCATTGCATATGGCAATATAGAAAGTCAAGAGGAAAAGGCATGACCAGAAGAATTGTGTGAAATAAGTGAATTTATCCAGTTGAGGCATGATTGATTGATGAAAAATGATTCCCTCCAGACAGAAAGAGAAAGAGAGTCCTTCCTGTAGGAGTAGTGAATAAATATAGAGAGTTTTGCTTGGTTGTTAACCAAGGGAAAAAAGAAAAATTTTTTATCATCTTCCTTTGGAAGATCGGAGCTGCTACTACTAGCGGAAGAAAAGGAACTACTACTGGAAGGAAAGGAAAAGGACTTTCTTTTTCGAATAGAGGAGGAGTCCTCCATGTCCATAATATATATGGCAATATAGAAAGTCAAGAGGAAAAGGCATGACCAGAAGAATTGTGTGAAATAAGTGAATTTATCCAGTTGAGGCATGATTGATTGATGAAAAATGATTCCCTCCAGACAGAAAGAGAAAGAGAGTCCTTCCT
>I914-5
GACTTCGAGATCAAATAGAATATGTTTCTTTCCATTCCTCGTGAGCCACTTATTTCTCCGAAACAAGAGATCAAAGTCATCTTCCTCCTTTTTCCCAATAAGTCGACGGCCTTACACCATTGGGATACTTCGAATAAACTGGAGTACATATAGGATACACCGGTGCTAAAACCTTTTCTTAATATTTCCTCTAAACTCTTGGGGTCCTTGCTCCGGATCTTGTTCTCGCGGTGTGAAAGCAGTTGGTTTCGTAGTTTTAGAATTCTGCTGATCCCAAGTACTCCGTCTCTATCATTGCATATGGCAATATAGAAAGTCAAGAGGAAAAGGCATGACCAGAAGAATTGTGTGAAATAAGTGAATTTATCCAGTTGAGGCATGATTGATTGATGAAAAATGATTCCCTCCAGACAGAAAGAGAAAGAGAGTCCTTCCTGTAGGAGTAGTGAATAAATATAGAGAGTTTTGCTTGGTTGTTAACCAAGGGAAAAAAGAAAAATTTTTTATCATCTTCCTTTGGAAGATCGGAGCTGCTACTACTAGCGGAAGAAAAGGAACTACTACTGGAAGGAAAGGAAAAGGACTTTCTTTTTCGAATAGAGGAGGAGTCCTCCATGTCCATAATATATATGGCAATATAGAAAGTCAAGAGGAAAAGGCATGACCAGAAGAATTGTGTGAAATAAGTGAATTTATCCAGTTGAGGCATGATTGATTGATGAAAAATGATTCCCTCCAGACAGAAAGAGAAAGAGAGTCCTTCCT
>I917-2
GACTTCGAGATCAAATAGAATATGTTTCTTTCCATTCCTCGTGAGCCACTTATTTCTCCGAAACAAGAGATCAAAGTCATCTTCCTCCTTTTTCCCAATAAGTCGACGGCCTTACACCATTGGGATACTTCGAATAAACTGGAGTACATATAGGATACACCGGTGCTAAAACCTTTTCTTAATATTTCCTCTAAACTCTTGGGGTCCTTGCTCCGGATCTTGTTCTCGCGGTGTGAAAGCAGTTGGTTTCGTAGTTTTAGAATTCTGCTGATCCCAAGTACTCCGTCTCTATCATTGCATATGGCAATATAGAAAGTCAAGAGGAAAAGGCATGACCAGAAGAATTGTGTGAAATAAGTGAATTTATCCAGTTGAGGCATGATTGATTGATGAAAAATGATTCCCTCCAGACAGAAAGAGAAAGAGAGTCCTTCCTGTAGGAGTAGTGAATAAATATAGAGAGTTTTGCTTGGTTGTTAACCAAGGGAAAAAAGAAAAATTTTTTATCATCTTCCTTTGGAAGATCGGAGCTGCTACTACTAGCGGAAGAAAAGGAACTACTACTGGAAGGAAAGGAAAAGGACTTTCTTTTTCGAATAGAGGAGGAGTCCTCCATGTCCATAATATATATGGCAATATAGAAAGTCAAGAGGAAAAGGCATGACCAGAAGAATTGTGTGAAATAAGTGAATTTATCCAGTTGAGGCATGATTGATTGATGAAAAATGATTCCCTCCAGACAGAAAGAGAAAGAGAGTCCTTCCT
>I917-5
GACTTCGAGATCAAATAGAATATGTTTCTTTCCATTCCTCGTGAGCCACTTATTTCTCCGAAACAAGAGATCAAAGTCATCTTCCTCCTTTTTCCCAATAAGTCGACGGCCTTACACCATTGGGATACTTCGAATAAACTGGAGTACATATAGGATACACCGGTGCTAAAACCTTTTCTTAATATTTCCTCTAAACTCTTGGGGTCCTTGCTCCGGATCTTGTTCTCGCGGTGTGAAAGCAGTTGGTTTCGTAGTTTTAGAATTCTGCTGATCCCAAGTACTCCGTCTCTATCATTGCATATGGCAATATAGAAAGTCAAGAGGAAAAGGCATGACCAGAAGAATTGTGTGAAATAAGTGAATTTATCCAGTTGAGGCATGATTGATTGATGAAAAATGATTCCCTCCAGACAGAAAGAGAAAGAGAGTCCTTCCTGTAGGAGTAGTGAATAAATATAGAGAGTTTTGCTTGGTTGTTAACCAAGGGAAAAAAGAAAAATTTTTTATCATCTTCCTTTGGAAGATCGGAGCTGCTACTACTAGCGGAAGAAAAGGAACTACTACTGGAAGGAAAGGAAAAGGACTTTCTTTTTCGAATAGAGGAGGAGTCCTCCATGTCCATAATATATATGGCAATATAGAAAGTCAAGAGGAAAAGGCATGACCAGAAGAATTGTGTGAAATAAGTGAATTTATCCAGTTGAGGCATGATTGATTGATGAAAAATGATTCCCTCCAGACAGAAAGAGAAAGAGAGTCCTTCCT
>I919-1
GACTTCGAGATCAAATAGAATATGTTTCTTTCCATTCCTCGTGAGCCACTTATTTCTCCGAAACAAGAGATCAAAGTCATCTTCCTCCTTTTTCCCAATAAGTCGACGGCCTTACACCATTGGGATACTTCGAATAAACTGGAGTACATATAGGATACACCGGTGCTAAAACCTTTTCTTAATATTTCCTCTAAACTCTTGGGGTCCTTGCTCCGGATCTTGTTCTCGCGGTGTGAAAGCAGTTGGTTTCGTAGTTTTAGAATTCTGCTGATCCCAAGTACTCCGTCTCTATCATTGCATATGGCAATATAGAAAGTCAAGAGGAAAAGGCATGACCAGAAGAATTGTGTGAAATAAGTGAATTTATCCAGTTGAGGCATGATTGATTGATGAAAAATGATTCCCTCCAGACAGAAAGAGAAAGAGAGTCCTTCCTGTAGGAGTAGTGAATAAATATAGAGAGTTTTGCTTGGTTGTTAACCAAGGGAAAAAAGAAAAATTTTTTATCATCTTCCTTTGGAAGATCGGAGCTGCTACTACTAGCGGAAGAAAAGGAACTACTACTGGAAGGAAAGGAAAAGGACTTTCTTTTTCGAATAGAGGAGGAGTCCTCCATGTCCATAATATATATGGCAATATAGAAAGTCAAGAGGAAAAGGCATGACCAGAAGAATTGTGTGAAATAAGTGAATTTATCCAGTTGAGGCATGATTGATTGATGAAAAATGATTCCCTCCAGACAGAAAGAGAAAGAGAGTCCTTCCT
>I919-2
GACTTCGAGATCAAATAGAATATGTTTCTTTCCATTCCTCGTGAGCCACTTATTTCTCCGAAACAAGAGATCAAAGTCATCTTCCTCCTTTTTCCCAATAAGTCGACGGCCTTACACCATTGGGATACTTCGAATAAACTGGAGTACATATAGGATACACCGGTGCTAAAACCTTTTCTTAATATTTCCTCTAAACTCTTGGGGTCCTTGCTCCGGATCTTGTTCTCGCGGTGTGAAAGCAGTTGGTTTCGTAGTTTTAGAATTCTGCTGATCCCAAGTACTCCGTCTCTATCATTGCATATGGCAATATAGAAAGTCAAGAGGAAAAGGCATGACCAGAAGAATTGTGTGAAATAAGTGAATTTATCCAGTTGAGGCATGATTGATTGATGAAAAATGATTCCCTCCAGACAGAAAGAGAAAGAGAGTCCTTCCTGTAGGAGTAGTGAATAAATATAGAGAGTTTTGCTTGGTTGTTAACCAAGGGAAAAAAGAAAAATTTTTTATCATCTTCCTTTGGAAGATCGGAGCTGCTACTACTAGCGGAAGAAAAGGAACTACTACTGGAAGGAAAGGAAAAGGACTTTCTTTTTCGAATAGAGGAGGAGTCCTCCATGTCCATAATATATATGGCAATATAGAAAGTCAAGAGGAAAAGGCATGACCAGAAGAATTGTGTGAAATAAGTGAATTTATCCAGTTGAGGCATGATTGATTGATGAAAAATGATTCCCTCCAGACAGAAAGAGAAAGAGAGTCCTTCCT
>I922-1
GACTTCGAGATCAAATAGAATATGTTTCTTTCCATTCCTCGTGAGCCACTTATTTCTCCGAAACAAGAGATCAAAGTCATCTTCCTCCTTTTTCCCAATAAGTCGACGGCCTTACACCATTGGGATACTTCGAATAAACTGGAGTACATATAGGATACACCGGTGCTAAAACCTTTTCTTAATATTTCCTCTAAACTCTTGGGGTCCTTGCTCCGGATCTTGTTCTCGCGGTGTGAAAGCAGTTGGTTTCGTAGTTTTAGAATTCTGCTGATCCCAAGTACTCCGTCTCTATCATTGCATATGGCAATATAGAAAGTCAAGAGGAAAAGGCATGACCAGAAGAATTGTGTGAAATAAGTGAATTTATCCAGTTGAGGCATGATTGATTGATGAAAAATGATTCCCTCCAGACAGAAAGAGAAAGAGAGTCCTTCCTGTAGGAGTAGTGAATAAATATAGAGAGTTTTGCTTGGTTGTTAACCAAGGGAAAAAAGAAAAATTTTTTATCATCTTCCTTTGGAAGATCGGAGCTGCTACTACTAGCGGAAGAAAAGGAACTACTACTGGAAGGAAAGGAAAAGGACTTTCTTTTTCGAATAGAGGAGGAGTCCTCCATGTCCATAATATATATGGCAATATAGAAAGTCAAGAGGAAAAGGCATGACCAGAAGAATTGTGTGAAATAAGTGAATTTATCCAGTTGAGGCATGATTGATTGATGAAAAATGATTCCCTCCAGACAGAAAGAGAAAGAGAGTCCTTCCT
>I922-2
GACTTCGAGATCAAATAGAATATGTTTCTTTCCATTCCTCGTGAGCCACTTATTTCTCCGAAACAAGAGATCAAAGTCATCTTCCTCCTTTTTCCCAATAAGTCGACGGCCTTACACCATTGGGATACTTCGAATAAACTGGAGTACATATAGGATACACCGGTGCTAAAACCTTTTCTTAATATTTCCTCTAAACTCTTGGGGTCCTTGCTCCGGATCTTGTTCTCGCGGTGTGAAAGCAGTTGGTTTCGTAGTTTTAGAATTCTGCTGATCCCAAGTACTCCGTCTCTATCATTGCATATGGCAATATAGAAAGTCAAGAGGAAAAGGCATGACCAGAAGAATTGTGTGAAATAAGTGAATTTATCCAGTTGAGGCATGATTGATTGATGAAAAATGATTCCCTCCAGACAGAAAGAGAAAGAGAGTCCTTCCTGTAGGAGTAGTGAATAAATATAGAGAGTTTTGCTTGGTTGTTAACCAAGGGAAAAAAGAAAAATTTTTTATCATCTTCCTTTGGAAGATCGGAGCTGCTACTACTAGCGGAAGAAAAGGAACTACTACTGGAAGGAAAGGAAAAGGACTTTCTTTTTCGAATAGAGGAGGAGTCCTCCATGTCCATAATATATATGGCAATATAGAAAGTCAAGAGGAAAAGGCATGACCAGAAGAATTGTGTGAAATAAGTGAATTTATCCAGTTGAGGCATGATTGATTGATGAAAAATGATTCCCTCCAGACAGAAAGAGAAAGAGAGTCCTTCCT
>I922-4
GACTTCGAGATCAAATAGAATATGTTTCTTTCCATTCCTCGTGAGCCACTTATTTCTCCGAAACAAGAGATCAAAGTCATCTTCCTCCTTTTTCCCAATAAGTCGACGGCCTTACACCATTGGGATACTTCGAATAAACTGGAGTACATATAGGATACACCGGTGCTAAAACCTTTTCTTAATATTTCCTCTAAACTCTTGGGGTCCTTGCTCCGGATCTTGTTCTCGCGGTGTGAAAGCAGTTGGTTTCGTAGTTTTAGAATTCTGCTGATCCCAAGTACTCCGTCTCTATCATTGCATATGGCAATATAGAAAGTCAAGAGGAAAAGGCATGACCAGAAGAATTGTGTGAAATAAGTGAATTTATCCAGTTGAGGCATGATTGATTGATGAAAAATGATTCCCTCCAGACAGAAAGAGAAAGAGAGTCCTTCCTGTAGGAGTAGTGAATAAATATAGAGAGTTTTGCTTGGTTGTTAACCAAGGGAAAAAAGAAAAATTTTTTATCATCTTCCTTTGGAAGATCGGAGCTGCTACTACTAGCGGAAGAAAAGGAACTACTACTGGAAGGAAAGGAAAAGGACTTTCTTTTTCGAATAGAGGAGGAGTCCTCCATGTCCATAATATATATGGCAATATAGAAAGTCAAGAGGAAAAGGCATGACCAGAAGAATTGTGTGAAATAAGTGAATTTATCCAGTTGAGGCATGATTGATTGATGAAAAATGATTCCCTCCAGACAGAAAGAGAAAGAGAGTCCTTCCT
>I928-1
GACTTCGAGATCAAATAGAATATGTTTCTTTCCATTCCTCGTGAGCCACTTATTTCTCCGAAACAAGAGATCAAAGTCATCTTCCTCCTTTTTCCCAATAAGTCGACGGCCTTACACCATTGGGATACTTCGAATAAACTGGAGTACATATAGGATACACCGGTGCTAAAACCTTTTCTTAATATTTCCTCTAAACTCTTGGGGTCCTTGCTCCGGATCTTGTTCTCGCGGTGTGAAAGCAGTTGGTTTCGTAGTTTTAGAATTCTGCTGATCCCAAGTACTCCGTCTCTATCATTGCATATGGCAATATAGAAAGTCAAGAGGAAAAGGCATGACCAGAAGAATTGTGTGAAATAAGTGAATTTATCCAGTTGAGGCATGATTGATTGATGAAAAATGATTCCCTCCAGACAGAAAGAGAAAGAGAGTCCTTCCTGTAGGAGTAGTGAATAAATATAGAGAGTTTTGCTTGGTTGTTAACCAAGGGAAAAAAGAAAAATTTTTTATCATCTTCCTTTGGAAGATCGGAGCTGCTACTACTAGCGGAAGAAAAGGAACTACTACTGGAAGGAAAGGAAAAGGACTTTCTTTTTCGAATAGAGGAGGAGTCCTCCATGTCCATAATATATATGGCAATATAGAAAGTCAAGAGGAAAAGGCATGACCAGAAGAATTGTGTGAAATAAGTGAATTTATCCAGTTGAGGCATGATTGATTGATGAAAAATGATTCCCTCCAGACAGAAAGAGAAAGAGAGTCCTTCCT
>I928-3
GACTTCGAGATCAAATAGAATATGTTTCTTTCCATTCCTCGTGAGCCACTTATTTCTCCGAAACAAGAGATCAAAGTCATCTTCCTCCTTTTTCCCAATAAGTCGACGGCCTTACACCATTGGGATACTTCGAATAAACTGGAGTACATATAGGATACACCGGTGCTAAAACCTTTTCTTAATATTTCCTCTAAACTCTTGGGGTCCTTGCTCCGGATCTTGTTCTCGCGGTGTGAAAGCAGTTGGTTTCGTAGTTTTAGAATTCTGCTGATCCCAAGTACTCCGTCTCTATCATTGCATATGGCAATATAGAAAGTCAAGAGGAAAAGGCATGACCAGAAGAATTGTGTGAAATAAGTGAATTTATCCAGTTGAGGCATGATTGATTGATGAAAAATGATTCCCTCCAGACAGAAAGAGAAAGAGAGTCCTTCCTGTAGGAGTAGTGAATAAATATAGAGAGTTTTGCTTGGTTGTTAACCAAGGGAAAAAAGAAAAATTTTTTATCATCTTCCTTTGGAAGATCGGAGCTGCTACTACTAGCGGAAGAAAAGGAACTACTACTGGAAGGAAAGGAAAAGGACTTTCTTTTTCGAATAGAGGAGGAGTCCTCCATGTCCATAATATATATGGCAATATAGAAAGTCAAGAGGAAAAGGCATGACCAGAAGAATTGTGTGAAATAAGTGAATTTATCCAGTTGAGGCATGATTGATTGATGAAAAATGATTCCCTCCAGACAGAAAGAGAAAGAGAGTCCTTCCT
>I931-4
GACTTCGAGATCAAATAGAATATGTTTCTTTCCATTCCTCGTGAGCCACTTATTTCTCCGAAACAAGAGATCAAAGTCATCTTCCTCCTTTTTCCCAATAAGTCGACGGCCTTACACCATTGGGATACTTCGAATAAACTGGAGTACATATAGGATACACCGGTGCTAAAACCTTTTCTTAATATTTCCTCTAAACTCTTGGGGTCCTTGCTCCGGATCTTGTTCTCGCGGTGTGAAAGCAGTTGGTTTCGTAGTTTTAGAATTCTGCTGATCCCAAGTACTCCGTCTCTATCATTGCATATGGCAATATAGAAAGTCAAGAGGAAAAGGCATGACCAGAAGAATTGTGTGAAATAAGTGAATTTATCCAGTTGAGGCATGATTGATTGATGAAAAATGATTCCCTCCAGACAGAAAGAGAAAGAGAGTCCTTCCTGTAGGAGTAGTGAATAAATATAGAGAGTTTTGCTTGGTTGTTAACCAAGGGAAAAAAGAAAAATTTTTTATCATCTTCCTTTGGAAGATCGGAGCTGCTACTACTAGCGGAAGAAAAGGAACTACTACTGGAAGGAAAGGAAAAGGACTTTCTTTTTCGAATAGAGGAGGAGTCCTCCATGTCCATAATATATATGGCAATATAGAAAGTCAAGAGGAAAAGGCATGACCAGAAGAATTGTGTGAAATAAGTGAATTTATCCAGTTGAGGCATGATTGATTGATGAAAAATGATTCCCTCCAGACAGAAAGAGAAAGAGAGTCCTTCCT
>I931-5
GACTTCGAGATCAAATAGAATATGTTTCTTTCCATTCCTCGTGAGCCACTTATTTCTCCGAAACAAGAGATCAAAGTCATCTTCCTCCTTTTTCCCAATAAGTCGACGGCCTTACACCATTGGGATACTTCGAATAAACTGGAGTACATATAGGATACACCGGTGCTAAAACCTTTTCTTAATATTTCCTCTAAACTCTTGGGGTCCTTGCTCCGGATCTTGTTCTCGCGGTGTGAAAGCAGTTGGTTTCGTAGTTTTAGAATTCTGCTGATCCCAAGTACTCCGTCTCTATCATTGCATATGGCAATATAGAAAGTCAAGAGGAAAAGGCATGACCAGAAGAATTGTGTGAAATAAGTGAATTTATCCAGTTGAGGCATGATTGATTGATGAAAAATGATTCCCTCCAGACAGAAAGAGAAAGAGAGTCCTTCCTGTAGGAGTAGTGAATAAATATAGAGAGTTTTGCTTGGTTGTTAACCAAGGGAAAAAAGAAAAATTTTTTATCATCTTCCTTTGGAAGATCGGAGCTGCTACTACTAGCGGAAGAAAAGGAACTACTACTGGAAGGAAAGGAAAAGGACTTTCTTTTTCGAATAGAGGAGGAGTCCTCCATGTCCATAATATATATGGCAATATAGAAAGTCAAGAGGAAAAGGCATGACCAGAAGAATTGTGTGAAATAAGTGAATTTATCCAGTTGAGGCATGATTGATTGATGAAAAATGATTCCCTCCAGACAGAAAGAGAAAGAGAGTCCTTCCT
>I945-1
GACTTCGAGATCAAATAGAATATGTTTCTTTCCATTCCTCGTGAGCCACTTATTTCTCCGAAACAAGAGATCAAAGTCATCTTCCTCCTTTTTCCCAATAAGTCGACGGCCTTACACCATTGGGATACTTCGAATAAACTGGAGTACATATAGGATACACCGGTGCTAAAACCTTTTCTTAATATTTCCTCTAAACTCTTGGGGTCCTTGCTCCGGATCTTGTTCTCGCGGTGTGAAAGCAGTTGGTTTCGTAGTTTTAGAATTCTGCTGATCCCAAGTACTCCGTCTCTATCATTGCATATGGCAATATAGAAAGTCAAGAGGAAAAGGCATGACCAGAAGAATTGTGTGAAATAAGTGAATTTATCCAGTTGAGGCATGATTGATTGATGAAAAATGATTCCCTCCAGACAGAAAGAGAAAGAGAGTCCTTCCTGTAGGAGTAGTGAATAAATATAGAGAGTTTTGCTTGGTTGTTAACCAAGGGAAAAAAGAAAAATTTTTTATCATCTTCCTTTGGAAGATCGGAGCTGCTACTACTAGCGGAAGAAAAGGAACTACTACTGGAAGGAAAGGAAAAGGACTTTCTTTTTCGAATAGAGGAGGAGTCCTCCATGTCCATAATATATATGGCAATATAGAAAGTCAAGAGGAAAAGGCATGACCAGAAGAATTGTGTGAAATAAGTGAATTTATCCAGTTGAGGCATGATTGATTGATGAAAAATGATTCCCTCCAGACAGAAAGAGAAAGAGAGTCCTTCCT
>I945-2
GACTTCGAGATCAAATAGAATATGTTTCTTTCCATTCCTCGTGAGCCACTTATTTCTCCGAAACAAGAGATCAAAGTCATCTTCCTCCTTTTTCCCAATAAGTCGACGGCCTTACACCATTGGGATACTTCGAATAAACTGGAGTACATATAGGATACACCGGTGCTAAAACCTTTTCTTAATATTTCCTCTAAACTCTTGGGGTCCTTGCTCCGGATCTTGTTCTCGCGGTGTGAAAGCAGTTGGTTTCGTAGTTTTAGAATTCTGCTGATCCCAAGTACTCCGTCTCTATCATTGCATATGGCAATATAGAAAGTCAAGAGGAAAAGGCATGACCAGAAGAATTGTGTGAAATAAGTGAATTTATCCAGTTGAGGCATGATTGATTGATGAAAAATGATTCCCTCCAGACAGAAAGAGAAAGAGAGTCCTTCCTGTAGGAGTAGTGAATAAATATAGAGAGTTTTGCTTGGTTGTTAACCAAGGGAAAAAAGAAAAATTTTTTATCATCTTCCTTTGGAAGATCGGAGCTGCTACTACTAGCGGAAGAAAAGGAACTACTACTGGAAGGAAAGGAAAAGGACTTTCTTTTTCGAATAGAGGAGGAGTCCTCCATGTCCATAATATATATGGCAATATAGAAAGTCAAGAGGAAAAGGCATGACCAGAAGAATTGTGTGAAATAAGTGAATTTATCCAGTTGAGGCATGATTGATTGATGAAAAATGATTCCCTCCAGACAGAAAGAGAAAGAGAGTCCTTCCT
>I945-4
GACTTCGAGATCAAATAGAATATGTTTCTTTCCATTCCTCGTGAGCCACTTATTTCTCCGAAACAAGAGATCAAAGTCATCTTCCTCCTTTTTCCCAATAAGTCGACGGCCTTACACCATTGGGATACTTCGAATAAACTGGAGTACATATAGGATACACCGGTGCTAAAACCTTTTCTTAATATTTCCTCTAAACTCTTGGGGTCCTTGCTCCGGATCTTGTTCTCGCGGTGTGAAAGCAGTTGGTTTCGTAGTTTTAGAATTCTGCTGATCCCAAGTACTCCGTCTCTATCATTGCATATGGCAATATAGAAAGTCAAGAGGAAAAGGCATGACCAGAAGAATTGTGTGAAATAAGTGAATTTATCCAGTTGAGGCATGATTGATTGATGAAAAATGATTCCCTCCAGACAGAAAGAGAAAGAGAGTCCTTCCTGTAGGAGTAGTGAATAAATATAGAGAGTTTTGCTTGGTTGTTAACCAAGGGAAAAAAGAAAAATTTTTTATCATCTTCCTTTGGAAGATCGGAGCTGCTACTACTAGCGGAAGAAAAGGAACTACTACTGGAAGGAAAGGAAAAGGACTTTCTTTTTCGAATAGAGGAGGAGTCCTCCATGTCCATAATATATATGGCAATATAGAAAGTCAAGAGGAAAAGGCATGACCAGAAGAATTGTGTGAAATAAGTGAATTTATCCAGTTGAGGCATGATTGATTGATGAAAAATGATTCCCTCCAGACAGAAAGAGAAAGAGAGTCCTTCCT
>I946-4
GACTTCGAGATCAAATAGAATATGTTTCTTTCCATTCCTCGTGAGCCACTTATTTCTCCGAAACAAGAGATCAAAGTCATCTTCCTCCTTTTTCCCAATAAGTCGACGGCCTTACACCATTGGGATACTTCGAATAAACTGGAGTACATATAGGATACACCGGTGCTAAAACCTTTTCTTAATATTTCCTCTAAACTCTTGGGGTCCTTGCTCCGGATCTTGTTCTCGCGGTGTGAAAGCAGTTGGTTTCGTAGTTTTAGAATTCTGCTGATCCCAAGTACTCCGTCTCTATCATTGCATATGGCAATATAGAAAGTCAAGAGGAAAAGGCATGACCAGAAGAATTGTGTGAAATAAGTGAATTTATCCAGTTGAGGCATGATTGATTGATGAAAAATGATTCCCTCCAGACAGAAAGAGAAAGAGAGTCCTTCCTGTAGGAGTAGTGAATAAATATAGAGAGTTTTGCTTGGTTGTTAACCAAGGGAAAAAAGAAAAATTTTTTATCATCTTCCTTTGGAAGATCGGAGCTGCTACTACTAGCGGAAGAAAAGGAACTACTACTGGAAGGAAAGGAAAAGGACTTTCTTTTTCGAATAGAGGAGGAGTCCTCCATGTCCATAATATATATGGCAATATAGAAAGTCAAGAGGAAAAGGCATGACCAGAAGAATTGTGTGAAATAAGTGAATTTATCCAGTTGAGGCATGATTGATTGATGAAAAATGATTCCCTCCAGACAGAAAGAGAAAGAGAGTCCTTCCT
>I946-5
GACTTCGAGATCAAATAGAATATGTTTCTTTCCATTCCTCGTGAGCCACTTATTTCTCCGAAACAAGAGATCAAAGTCATCTTCCTCCTTTTTCCCAATAAGTCGACGGCCTTACACCATTGGGATACTTCGAATAAACTGGAGTACATATAGGATACACCGGTGCTAAAACCTTTTCTTAATATTTCCTCTAAACTCTTGGGGTCCTTGCTCCGGATCTTGTTCTCGCGGTGTGAAAGCAGTTGGTTTCGTAGTTTTAGAATTCTGCTGATCCCAAGTACTCCGTCTCTATCATTGCATATGGCAATATAGAAAGTCAAGAGGAAAAGGCATGACCAGAAGAATTGTGTGAAATAAGTGAATTTATCCAGTTGAGGCATGATTGATTGATGAAAAATGATTCCCTCCAGACAGAAAGAGAAAGAGAGTCCTTCCTGTAGGAGTAGTGAATAAATATAGAGAGTTTTGCTTGGTTGTTAACCAAGGGAAAAAAGAAAAATTTTTTATCATCTTCCTTTGGAAGATCGGAGCTGCTACTACTAGCGGAAGAAAAGGAACTACTACTGGAAGGAAAGGAAAAGGACTTTCTTTTTCGAATAGAGGAGGAGTCCTCCATGTCCATAATATATATGGCAATATAGAAAGTCAAGAGGAAAAGGCATGACCAGAAGAATTGTGTGAAATAAGTGAATTTATCCAGTTGAGGCATGATTGATTGATGAAAAATGATTCCCTCCAGACAGAAAGAGAAAGAGAGTCCTTCCT
>I950-1
GACTTCGAGATCAAATAGAATATGTTTCTTTCCATTCCTCGTGAGCCACTTATTTCTCCGAAACAAGAGATCAAAGTCATCTTCCTCCTTTTTCCCAATAAGTCGACGGCCTTACACCATTGGGATACTTCGAATAAACTGGAGTACATATAGGATACACCGGTGCTAAAACCTTTTCTTAATATTTCCTCTAAACTCTTGGGGTCCTTGCTCCGGATCTTGTTCTCGCGGTGTGAAAGCAGTTGGTTTCGTAGTTTTAGAATTCTGCTGATCCCAAGTACTCCGTCTCTATCATTGCATATGGCAATATAGAAAGTCAAGAGGAAAAGGCATGACCAGAAGAATTGTGTGAAATAAGTGAATTTATCCAGTTGAGGCATGATTGATTGATGAAAAATGATTCCCTCCAGACAGAAAGAGAAAGAGAGTCCTTCCTGTAGGAGTAGTGAATAAATATAGAGAGTTTTGCTTGGTTGTTAACCAAGGGAAAAAAGAAAAATTTTTTATCATCTTCCTTTGGAAGATCGGAGCTGCTACTACTAGCGGAAGAAAAGGAACTACTACTGGAAGGAAAGGAAAAGGACTTTCTTTTTCGAATAGAGGAGGAGTCCTCCATGTCCATAATATATATGGCAATATAGAAAGTCAAGAGGAAAAGGCATGACCAGAAGAATTGTGTGAAATAAGTGAATTTATCCAGTTGAGGCATGATTGATTGATGAAAAATGATTCCCTCCAGACAGAAAGAGAAAGAGAGTCCTTCCT
>I950-2
GACTTCGAGATCAAATAGAATATGTTTCTTTCCATTCCTCGTGAGCCACTTATTTCTCCGAAACAAGAGATCAAAGTCATCTTCCTCCTTTTTCCCAATAAGTCGACGGCCTTACACCATTGGGATACTTCGAATAAACTGGAGTACATATAGGATACACCGGTGCTAAAACCTTTTCTTAATATTTCCTCTAAACTCTTGGGGTCCTTGCTCCGGATCTTGTTCTCGCGGTGTGAAAGCAGTTGGTTTCGTAGTTTTAGAATTCTGCTGATCCCAAGTACTCCGTCTCTATCATTGCATATGGCAATATAGAAAGTCAAGAGGAAAAGGCATGACCAGAAGAATTGTGTGAAATAAGTGAATTTATCCAGTTGAGGCATGATTGATTGATGAAAAATGATTCCCTCCAGACAGAAAGAGAAAGAGAGTCCTTCCTGTAGGAGTAGTGAATAAATATAGAGAGTTTTGCTTGGTTGTTAACCAAGGGAAAAAAGAAAAATTTTTTATCATCTTCCTTTGGAAGATCGGAGCTGCTACTACTAGCGGAAGAAAAGGAACTACTACTGGAAGGAAAGGAAAAGGACTTTCTTTTTCGAATAGAGGAGGAGTCCTCCATGTCCATAATATATATGGCAATATAGAAAGTCAAGAGGAAAAGGCATGACCAGAAGAATTGTGTGAAATAAGTGAATTTATCCAGTTGAGGCATGATTGATTGATGAAAAATGATTCCCTCCAGACAGAAAGAGAAAGAGAGTCCTTCCT
>I950-4
GACTTCGAGATCAAATAGAATATGTTTCTTTCCATTCCTCGTGAGCCACTTATTTCTCCGAAACAAGAGATCAAAGTCATCTTCCTCCTTTTTCCCAATAAGTCGACGGCCTTACACCATTGGGATACTTCGAATAAACTGGAGTACATATAGGATACACCGGTGCTAAAACCTTTTCTTAATATTTCCTCTAAACTCTTGGGGTCCTTGCTCCGGATCTTGTTCTCGCGGTGTGAAAGCAGTTGGTTTCGTAGTTTTAGAATTCTGCTGATCCCAAGTACTCCGTCTCTATCATTGCATATGGCAATATAGAAAGTCAAGAGGAAAAGGCATGACCAGAAGAATTGTGTGAAATAAGTGAATTTATCCAGTTGAGGCATGATTGATTGATGAAAAATGATTCCCTCCAGACAGAAAGAGAAAGAGAGTCCTTCCTGTAGGAGTAGTGAATAAATATAGAGAGTTTTGCTTGGTTGTTAACCAAGGGAAAAAAGAAAAATTTTTTATCATCTTCCTTTGGAAGATCGGAGCTGCTACTACTAGCGGAAGAAAAGGAACTACTACTGGAAGGAAAGGAAAAGGACTTTCTTTTTCGAATAGAGGAGGAGTCCTCCATGTCCATAATATATATGGCAATATAGAAAGTCAAGAGGAAAAGGCATGACCAGAAGAATTGTGTGAAATAAGTGAATTTATCCAGTTGAGGCATGATTGATTGATGAAAAATGATTCCCTCCAGACAGAAAGAGAAAGAGAGTCCTTCCT
>I1001-1
GACTTCGAGATCAAATAGAATATGTTTCTTTCCATTCCTCGTGAGCCACTTATTTCTCCGAAACAAGAGATCAAAGTCATCTTCCTCCTTTTTCCCAATAAGTCGACGGCCTTACACCATTGGGATACTTCGAATAAACTGGAGTACATATAGGATACACCGGTGCTAAAACCTTTTCTTAATATTTCCTCTAAACTCTTGGGGTCCTTGCTCCGGATCTTGTTCTCGCGGTGTGAAAGCAGTTGGTTTCGTAGTTTTAGAATTCTGCTGATCCCAAGTACTCCGTCTCTATCATTGCATATGGCAATATAGAAAGTCAAGAGGAAAAGGCATGACCAGAAGAATTGTGTGAAATAAGTGAATTTATCCAGTTGAGGCATGATTGATTGATGAAAAATGATTCCCTCCAGACAGAAAGAGAAAGAGAGTCCTTCCTGTAGGAGTAGTGAATAAATATAGAGAGTTTTGCTTGGTTGTTAACCAAGGGAAAAAAGAAAAATTTTTTATCATCTTCCTTTGGAAGATCGGAGCTGCTACTACTAGCGGAAGAAAAGGAACTACTACTGGAAGGAAAGGAAAAGGACTTTCTTTTTCGAATAGAGGAGGAGTCCTCCATGTCCATAATATATATGGCAATATAGAAAGTCAAGAGGAAAAGGCATGACCAGAAGAATTGTGTGAAATAAGTGAATTTATCCAGTTGAGGCATGATTGATTGATGAAAAATGATTCCCTCCAGACAGAAAGAGAAAGAGAGTCCTTCCT
>I1001-4
GACTTCGAGATCAAATAGAATATGTTTCTTTCCATTCCTCGTGAGCCACTTATTTCTCCGAAACAAGAGATCAAAGTCATCTTCCTCCTTTTTCCCAATAAGTCGACGGCCTTACACCATTGGGATACTTCGAATAAACTGGAGTACATATAGGATACACCGGTGCTAAAACCTTTTCTTAATATTTCCTCTAAACTCTTGGGGTCCTTGCTCCGGATCTTGTTCTCGCGGTGTGAAAGCAGTTGGTTTCGTAGTTTTAGAATTCTGCTGATCCCAAGTACTCCGTCTCTATCATTGCATATGGCAATATAGAAAGTCAAGAGGAAAAGGCATGACCAGAAGAATTGTGTGAAATAAGTGAATTTATCCAGTTGAGGCATGATTGATTGATGAAAAATGATTCCCTCCAGACAGAAAGAGAAAGAGAGTCCTTCCTGTAGGAGTAGTGAATAAATATAGAGAGTTTTGCTTGGTTGTTAACCAAGGGAAAAAAGAAAAATTTTTTATCATCTTCCTTTGGAAGATCGGAGCTGCTACTACTAGCGGAAGAAAAGGAACTACTACTGGAAGGAAAGGAAAAGGACTTTCTTTTTCGAATAGAGGAGGAGTCCTCCATGTCCATAATATATATGGCAATATAGAAAGTCAAGAGGAAAAGGCATGACCAGAAGAATTGTGTGAAATAAGTGAATTTATCCAGTTGAGGCATGATTGATTGATGAAAAATGATTCCCTCCAGACAGAAAGAGAAAGAGAGTCCTTCCT
>I1002-5
GACTTCGAGATCAAATAGAATATGTTTCTTTCCATTCCTCGTGAGCCACTTATTTCTCCGAAACAAGAGATCAAAGTCATCTTCCTCCTTTTTCCCAATAAGTCGACGGCCTTACACCATTGGGATACTTCGAATAAACTGGAGTACATATAGGATACACCGGTGCTAAAACCTTTTCTTAATATTTCCTCTAAACTCTTGGGGTCCTTGCTCCGGATCTTGTTCTCGCGGTGTGAAAGCAGTTGGTTTCGTAGTTTTAGAATTCTGCTGATCCCAAGTACTCCGTCTCTATCATTGCATATGGCAATATAGAAAGTAAAGAGGAAAAGGCATGACCAGAAGAATTGTGTGAAATAAGTGAATTTATCCAGTTGAGGCATGATTGATTGATGAAAAATGATTCCCTCCAGACAGAAAGAGAAAGAGAGTCCTTCCTGTAGGAGTAGTGAATAAATATAGAGAGTTTTGCTTGGTTGTTAACCAAGGGAAAAAAGAAAAATTTTTTATCATCTTCCTTTGGAAGATCGGAGCTGCTACTACTAGCGGAAGAAAAGGAACTACTACTGGAAGGAAAGGAAAAGGACTTTCTTTTTCGAATAGAGGAGGAGTCCTCCATGTCCATAATATATATGGCAATATAGAAAGTAAAGAGGAAAAGGCATGACCAGAAGAATTGTGTGAAATAAGTGAATTTATCCAGTTGAGGCATGATTGATTGATGAAAAATGATTCCCTCCAGACAGAAAGAGAAAGAGAGTCCTTCCT
>II1001-1
GACTTCGAGATCAAATAGAATATGTTTCTTTCCATTCCTCGTGAGCCACTTATTTCTCCGAAACAAGAGATCAAAGTCATCTTCCTCCTTTTTCCCAATAAGTCGACGGCCTTACACCATTGGGATACTTCGAATAAACTGGAGTACATATAGGATACACCGGTGCTAAAACCTTTTCTTAATATTTCCTCTAAACTCTTGGGGTCCTTGCTCCGGATCTTGTTCTCGCGGTGTGAAAGCAGTTGGTTTCGTAGTTTTAGAATTCTGCTGATCCCAAGTACTCCGTCTCTATCATTGCATATGGCAATATAGAAAGTCAAGAGGAAAAGGCATGACCAGAAGAATTGTGTGAAATAAGTGAATTTATCCAGTTGAGGCATGATTGATTGATGAAAAATGATTCCCTCCAGACAGAAAGAGAAAGAGAGTCCTTCCTGTAGGAGTAGTGAATAAATATAGAGAGTTTTGCTTGGTTGTTAACCAAGGGAAAAAAGAAAAATTTTTTATCATCTTCCTTTGGAAGATCGGAGCTGCTACTACTAGCGGAAGAAAAGGAACTACTACTGGAAGGAAAGGAAAAGGACTTTCTTTTTCGAATAGAGGAGGAGTCCTCCATGTCCATAATATATATGGCAATATAGAAAGTCAAGAGGAAAAGGCATGACCAGAAGAATTGTGTGAAATAAGTGAATTTATCCAGTTGAGGCATGATTGATTGATGAAAAATGATTCCCTCCAGACAGAAAGAGAAAGAGAGTCCTTCCT
>II1001-3
GACTTCGAGATCAAATAGAATATGTTTCTTTCCATTCCTCGTGAGCCACTTATTTCTCCGAAACAAGAGATCAAAGTCATCTTCCTCCTTTTTCCCAATAAGTCGACGGCCTTACACCATTGGGATACTTCGAATAAACTGGAGTACATATAGGATACACCGGTGCTAAAACCTTTTCTTAATATTTCCTCTAAACTCTTGGGGTCCTTGCTCCGGATCTTGTTCTCGCGGTGTGAAAGCAGTTGGTTTCGTAGTTTTAGAATTCTGCTGATCCCAAGTACTCCGTCTCTATCATTGCATATGGCAATATAGAAAGTCAAGAGGAAAAGGCATGACCAGAAGAATTGTGTGAAATAAGTGAATTTATCCAGTTGAGGCATGATTGATTGATGAAAAATGATTCCCTCCAGACAGAAAGAGAAAGAGAGTCCTTCCTGTAGGAGTAGTGAATAAATATAGAGAGTTTTGCTTGGTTGTTAACCAAGGGAAAAAAGAAAAATTTTTTATCATCTTCCTTTGGAAGATCGGAGCTGCTACTACTAGCGGAAGAAAAGGAACTACTACTGGAAGGAAAGGAAAAGGACTTTCTTTTTCGAATAGAGGAGGAGTCCTCCATGTCCATAATATATATGGCAATATAGAAAGTCAAGAGGAAAAGGCATGACCAGAAGAATTGTGTGAAATAAGTGAATTTATCCAGTTGAGGCATGATTGATTGATGAAAAATGATTCCCTCCAGACAGAAAGAGAAAGAGAGTCCTTCCT
>II1001-4
GACTTCGAGATCAAATAGAATATGTTTCTTTCCATTCCTCGTGAGCCACTTATTTCTCCGAAACAAGAGATCAAAGTCATCTTCCTCCTTTTTCCCAATAAGTCGACGGCCTTACACCATTGGGATACTTCGAATAAACTGGAGTACATATAGGATACACCGGTGCTAAAACCTTTTCTTAATATTTCCTCTAAACTCTTGGGGTCCTTGCTCCGGATCTTGTTCTCGCGGTGTGAAAGCAGTTGGTTTCGTAGTTTTAGAATTCTGCTGATCCCAAGTACTCCGTCTCTATCATTGCATATGGCAATATAGAAAGTCAAGAGGAAAAGGCATGACCAGAAGAATTGTGTGAAATAAGTGAATTTATCCAGTTGAGGCATGATTGATTGATGAAAAATGATTCCCTCCAGACAGAAAGAGAAAGAGAGTCCTTCCTGTAGGAGTAGTGAATAAATATAGAGAGTTTTGCTTGGTTGTTAACCAAGGGAAAAAAGAAAAATTTTTTATCATCTTCCTTTGGAAGATCGGAGCTGCTACTACTAGCGGAAGAAAAGGAACTACTACTGGAAGGAAAGGAAAAGGACTTTCTTTTTCGAATAGAGGAGGAGTCCTCCATGTCCATAATATATATGGCAATATAGAAAGTCAAGAGGAAAAGGCATGACCAGAAGAATTGTGTGAAATAAGTGAATTTATCCAGTTGAGGCATGATTGATTGATGAAAAATGATTCCCTCCAGACAGAAAGAGAAAGAGAGTCCTTCCT
>II1001-5
GACTTCGAGATCAAATAGAATATGTTTCTTTCCATTCCTCGTGAGCCACTTATTTCTCCGAAACAAGAGATCAAAGTCATCTTCCTCCTTTTTCCCAATAAGTCGACGGCCTTACACCATTGGGATACTTCGAATAAACTGGAGTACATATAGGATACACCGGTGCTAAAACCTTTTCTTAATATTTCCTCTAAACTCTTGGGGTCCTTGCTCCGGATCTTGTTCTCGCGGTGTGAAAGCAGTTGGTTTCGTAGTTTTAGAATTCTGCTGATCCCAAGTACTCCGTCTCTATCATTGCATATGGCAATATAGAAAGTCAAGAGGAAAAGGCATGACCAGAAGAATTGTGTGAAATAAGTGAATTTATCCAGTTGAGGCATGATTGATTGATGAAAAATGATTCCCTCCAGACAGAAAGAGAAAGAGAGTCCTTCCTGTAGGAGTAGTGAATAAATATAGAGAGTTTTGCTTGGTTGTTAACCAAGGGAAAAAAGAAAAATTTTTTATCATCTTCCTTTGGAAGATCGGAGCTGCTACTACTAGCGGAAGAAAAGGAACTACTACTGGAAGGAAAGGAAAAGGACTTTCTTTTTCGAATAGAGGAGGAGTCCTCCATGTCCATAATATATATGGCAATATAGAAAGTCAAGAGGAAAAGGCATGACCAGAAGAATTGTGTGAAATAAGTGAATTTATCCAGTTGAGGCATGATTGATTGATGAAAAATGATTCCCTCCAGACAGAAAGAGAAAGAGAGTCCTTCCT
>II1002-1
GACTTCGAGATCAAATAGAATATGTTTCTTTCCATTCCTCGTGAGCCACTTATTTCTCCGAAACAAGAGATCAAAGTCATCTTCCTCCTTTTTCCCAATAAGTCGACGGCCTTACACCATTGGGATACTTCGAATAAACTGGAGTACATATAGGATACACCGGTGCTAAAACCTTTTCTTAATATTTCCTCTAAACTCTTGGGGTCCTTGCTCCGGATCTTGTTCTCGCGGTGTGAAAGCAGTTGGTTTCGTAGTTTTAGAATTCTGCTGATCCCAAGTACTCCGTCTCTATCATTGCATATGGCAATATAGAAAGTAAAGAGGAAAAGGCATGACCAGAAGAATTGTGTGAAATAAGTGAATTTATCCAGTTGAGGCATGATTGATTGATGAAAAATGATTCCCTCCAGACAGAAAGAGAAAGAGAGTCCTTCCTGTAGGAGTAGTGAATAAATATAGAGAGTTTTGCTTGGTTGTTAACCAAGGGAAAAAAGAAAAATTTTTTATCATCTTCCTTTGGAAGATCGGAGCTGCTACTACTAGCGGAAGAAAAGGAACTACTACTGGAAGGAAAGGAAAAGGACTTTCTTTTTCGAATAGAGGAGGAGTCCTCCATGTCCATAATATATATGGCAATATAGAAAGTAAAGAGGAAAAGGCATGACCAGAAGAATTGTGTGAAATAAGTGAATTTATCCAGTTGAGGCATGATTGATTGATGAAAAATGATTCCCTCCAGACAGAAAGAGAAAGAGAGTCCTTCCT
>II1002-3
GACTTCGAGATCAAATAGAATATGTTTCTTTCCATTCCTCGTGAGCCACTTATTTCTCCGAAACAAGAGATCAAAGTCATCTTCCTCCTTTTTCCCAATAAGTCGACGGCCTTACACCATTGGGATACTTCGAATAAACTGGAGTACATATAGGATACACCGGTGCTAAAACCTTTTCTTAATATTTCCTCTAAACTCTTGGGGTCCTTGCTCCGGATCTTGTTCTCGCGGTGTGAAAGCAGTTGGTTTCGTAGTTTTAGAATTCTGCTGATCCCAAGTACTCCGTCTCTATCATTGCATATGGCAATATAGAAAGTAAAGAGGAAAAGGCATGACCAGAAGAATTGTGTGAAATAAGTGAATTTATCCAGTTGAGGCATGATTGATTGATGAAAAATGATTCCCTCCAGACAGAAAGAGAAAGAGAGTCCTTCCTGTAGGAGTAGTGAATAAATATAGAGAGTTTTGCTTGGTTGTTAACCAAGGGAAAAAAGAAAAATTTTTTATCATCTTCCTTTGGAAGATCGGAGCTGCTACTACTAGCGGAAGAAAAGGAACTACTACTGGAAGGAAAGGAAAAGGACTTTCTTTTTCGAATAGAGGAGGAGTCCTCCATGTCCATAATATATATGGCAATATAGAAAGTAAAGAGGAAAAGGCATGACCAGAAGAATTGTGTGAAATAAGTGAATTTATCCAGTTGAGGCATGATTGATTGATGAAAAATGATTCCCTCCAGACAGAAAGAGAAAGAGAGTCCTTCCT
>II1002-4
GACTTCGAGATCAAATAGAATATGTTTCTTTCCATTCCTCGTGAGCCACTTATTTCTCCGAAACAAGAGATCAAAGTCATCTTCCTCCTTTTTCCCAATAAGTCGACGGCCTTACACCATTGGGATACTTCGAATAAACTGGAGTACATATAGGATACACCGGTGCTAAAACCTTTTCTTAATATTTCCTCTAAACTCTTGGGGTCCTTGCTCCGGATCTTGTTCTCGCGGTGTGAAAGCAGTTGGTTTCGTAGTTTTAGAATTCTGCTGATCCCAAGTACTCCGTCTCTATCATTGCATATGGCAATATAGAAAGTAAAGAGGAAAAGGCATGACCAGAAGAATTGTGTGAAATAAGTGAATTTATCCAGTTGAGGCATGATTGATTGATGAAAAATGATTCCCTCCAGACAGAAAGAGAAAGAGAGTCCTTCCTGTAGGAGTAGTGAATAAATATAGAGAGTTTTGCTTGGTTGTTAACCAAGGGAAAAAAGAAAAATTTTTTATCATCTTCCTTTGGAAGATCGGAGCTGCTACTACTAGCGGAAGAAAAGGAACTACTACTGGAAGGAAAGGAAAAGGACTTTCTTTTTCGAATAGAGGAGGAGTCCTCCATGTCCATAATATATATGGCAATATAGAAAGTAAAGAGGAAAAGGCATGACCAGAAGAATTGTGTGAAATAAGTGAATTTATCCAGTTGAGGCATGATTGATTGATGAAAAATGATTCCCTCCAGACAGAAAGAGAAAGAGAGTCCTTCCT
>III1001-2
GACTTCGAGATCAAATAGAATATGTTTCTTTCCATTCCTCGTGAGCCACTTATTTCTCCGAAACAAGAGATCAAAGTCATCTTCCTCCTTTTTCCCAATAAGTCGACGGCCTTACACCATTGGGATACTTCGAATAAACTGGAGTACATATAGGATACACCGGTGCTAAAACCTTTTCTTAATATTTCCTCTAAACTCTTGGGGTCCTTGCTCCGGATCTTGTTCTCGCGGTGTGAAAGCAGTTGGTTTCGTAGTTTTAGAATTCTGCTGATCCCAAGTACTCCGTCTCTATCATTGCATATGGCAATATAGAAAGTCAAGAGGAAAAGGCATGACCAGAAGAATTGTGTGAAATAAGTGAATTTATCCAGTTGAGGCATGATTGATTGATGAAAAATGATTCCCTCCAGACAGAAAGAGAAAGAGAGTCCTTCCTGTAGGAGTAGTGAATAAATATAGAGAGTTTTGCTTGGTTGTTAACCAAGGGAAAAAAGAAAAATTTTTTATCATCTTCCTTTGGAAGATCGGAGCTGCTACTACTAGCGGAAGAAAAGGAACTACTACTGGAAGGAAAGGAAAAGGACTTTCTTTTTCGAATAGAGGAGGAGTCCTCCATGTCCATAATATATATGGCAATATAGAAAGTCAAGAGGAAAAGGCATGACCAGAAGAATTGTGTGAAATAAGTGAATTTATCCAGTTGAGGCATGATTGATTGATGAAAAATGATTCCCTCCAGACAGAAAGAGAAAGAGAGTCCTTCCT
>III1001-3
GACTTCGAGATCAAATAGAATATGTTTCTTTCCATTCCTCGTGAGCCACTTATTTCTCCGAAACAAGAGATCAAAGTCATCTTCCTCCTTTTTCCCAATAAGTCGACGGCCTTACACCATTGGGATACTTCGAATAAACTGGAGTACATATAGGATACACCGGTGCTAAAACCTTTTCTTAATATTTCCTCTAAACTCTTGGGGTCCTTGCTCCGGATCTTGTTCTCGCGGTGTGAAAGCAGTTGGTTTCGTAGTTTTAGAATTCTGCTGATCCCAAGTACTCCGTCTCTATCATTGCATATGGCAATATAGAAAGTCAAGAGGAAAAGGCATGACCAGAAGAATTGTGTGAAATAAGTGAATTTATCCAGTTGAGGCATGATTGATTGATGAAAAATGATTCCCTCCAGACAGAAAGAGAAAGAGAGTCCTTCCTGTAGGAGTAGTGAATAAATATAGAGAGTTTTGCTTGGTTGTTAACCAAGGGAAAAAAGAAAAATTTTTTATCATCTTCCTTTGGAAGATCGGAGCTGCTACTACTAGCGGAAGAAAAGGAACTACTACTGGAAGGAAAGGAAAAGGACTTTCTTTTTCGAATAGAGGAGGAGTCCTCCATGTCCATAATATATATGGCAATATAGAAAGTCAAGAGGAAAAGGCATGACCAGAAGAATTGTGTGAAATAAGTGAATTTATCCAGTTGAGGCATGATTGATTGATGAAAAATGATTCCCTCCAGACAGAAAGAGAAAGAGAGTCCTTCCT
>III1001-4
GACTTCGAGATCAAATAGAATATGTTTCTTTCCATTCCTCGTGAGCCACTTATTTCTCCGAAACAAGAGATCAAAGTCATCTTCCTCCTTTTTCCCAATAAGTCGACGGCCTTACACCATTGGGATACTTCGAATAAACTGGAGTACATATAGGATACACCGGTGCTAAAACCTTTTCTTAATATTTCCTCTAAACTCTTGGGGTCCTTGCTCCGGATCTTGTTCTCGCGGTGTGAAAGCAGTTGGTTTCGTAGTTTTAGAATTCTGCTGATCCCAAGTACTCCGTCTCTATCATTGCATATGGCAATATAGAAAGTCAAGAGGAAAAGGCATGACCAGAAGAATTGTGTGAAATAAGTGAATTTATCCAGTTGAGGCATGATTGATTGATGAAAAATGATTCCCTCCAGACAGAAAGAGAAAGAGAGTCCTTCCTGTAGGAGTAGTGAATAAATATAGAGAGTTTTGCTTGGTTGTTAACCAAGGGAAAAAAGAAAAATTTTTTATCATCTTCCTTTGGAAGATCGGAGCTGCTACTACTAGCGGAAGAAAAGGAACTACTACTGGAAGGAAAGGAAAAGGACTTTCTTTTTCGAATAGAGGAGGAGTCCTCCATGTCCATAATATATATGGCAATATAGAAAGTCAAGAGGAAAAGGCATGACCAGAAGAATTGTGTGAAATAAGTGAATTTATCCAGTTGAGGCATGATTGATTGATGAAAAATGATTCCCTCCAGACAGAAAGAGAAAGAGAGTCCTTCCT
>III1001-5
GACTTCGAGATCAAATAGAATATGTTTCTTTCCATTCCTCGTGAGCCACTTATTTCTCCGAAACAAGAGATCAAAGTCATCTTCCTCCTTTTTCCCAATAAGTCGACGGCCTTACACCATTGGGATACTTCGAATAAACTGGAGTACATATAGGATACACCGGTGCTAAAACCTTTTCTTAATATTTCCTCTAAACTCTTGGGGTCCTTGCTCCGGATCTTGTTCTCGCGGTGTGAAAGCAGTTGGTTTCGTAGTTTTAGAATTCTGCTGATCCCAAGTACTCCGTCTCTATCATTGCATATGGCAATATAGAAAGTCAAGAGGAAAAGGCATGACCAGAAGAATTGTGTGAAATAAGTGAATTTATCCAGTTGAGGCATGATTGATTGATGAAAAATGATTCCCTCCAGACAGAAAGAGAAAGAGAGTCCTTCCTGTAGGAGTAGTGAATAAATATAGAGAGTTTTGCTTGGTTGTTAACCAAGGGAAAAAAGAAAAATTTTTTATCATCTTCCTTTGGAAGATCGGAGCTGCTACTACTAGCGGAAGAAAAGGAACTACTACTGGAAGGAAAGGAAAAGGACTTTCTTTTTCGAATAGAGGAGGAGTCCTCCATGTCCATAATATATATGGCAATATAGAAAGTCAAGAGGAAAAGGCATGACCAGAAGAATTGTGTGAAATAAGTGAATTTATCCAGTTGAGGCATGATTGATTGATGAAAAATGATTCCCTCCAGACAGAAAGAGAAAGAGAGTCCTTCCT
>IV1001-1
GACTTCGAGATCAAATAGAATATGTTTCTTTCCATTCCTCGTGAGCCACTTATTTCTCCGAAACAAGAGATCAAAGTCATCTTCCTCCTTTTTCCCAATAAGTCGACGGCCTTACACCATTGGGATACTTCGAATAAACTGGAGTACATATAGGATACACCGGTGCTAAAACCTTTTCTTAATATTTCCTCTAAACTCTTGGGGTCCTTGCTCCGGATCTTGTTCTCGCGGTGTGAAAGCAGTTGGTTTCGTAGTTTTAGAATTCTGCTGATCCCAAGTACTCCGTCTCTATCATTGCATATGGCAATATAGAAAGTCAAGAGGAAAAGGCATGACCAGAAGAATTGTGTGAAATAAGTGAATTTATCCAGTTGAGGCATGATTGATTGATGAAAAATGATTCCCTCCAGACAGAAAGAGAAAGAGAGTCCTTCCTGTAGGAGTAGTGAATAAATATAGAGAGTTTTGCTTGGTTGTTAACCAAGGGAAAAAAGAAAAATTTTTTATCATCTTCCTTTGGAAGATCGGAGCTGCTACTACTAGCGGAAGAAAAGGAACTACTACTGGAAGGAAAGGAAAAGGACTTTCTTTTTCGAATAGAGGAGGAGTCCTCCATGTCCATAATATATATGGCAATATAGAAAGTCAAGAGGAAAAGGCATGACCAGAAGAATTGTGTGAAATAAGTGAATTTATCCAGTTGAGGCATGATTGATTGATGAAAAATGATTCCCTCCAGACAGAAAGAGAAAGAGAGTCCTTCCT
>IV1001-3
GACTTCGAGATCAAATAGAATATGTTTCTTTCCATTCCTCGTGAGCCACTTATTTCTCCGAAACAAGAGATCAAAGTCATCTTCCTCCTTTTTCCCAATAAGTCGACGGCCTTACACCATTGGGATACTTCGAATAAACTGGAGTACATATAGGATACACCGGTGCTAAAACCTTTTCTTAATATTTCCTCTAAACTCTTGGGGTCCTTGCTCCGGATCTTGTTCTCGCGGTGTGAAAGCAGTTGGTTTCGTAGTTTTAGAATTCTGCTGATCCCAAGTACTCCGTCTCTATCATTGCATATGGCAATATAGAAAGTCAAGAGGAAAAGGCATGACCAGAAGAATTGTGTGAAATAAGTGAATTTATCCAGTTGAGGCATGATTGATTGATGAAAAATGATTCCCTCCAGACAGAAAGAGAAAGAGAGTCCTTCCTGTAGGAGTAGTGAATAAATATAGAGAGTTTTGCTTGGTTGTTAACCAAGGGAAAAAAGAAAAATTTTTTATCATCTTCCTTTGGAAGATCGGAGCTGCTACTACTAGCGGAAGAAAAGGAACTACTACTGGAAGGAAAGGAAAAGGACTTTCTTTTTCGAATAGAGGAGGAGTCCTCCATGTCCATAATATATATGGCAATATAGAAAGTCAAGAGGAAAAGGCATGACCAGAAGAATTGTGTGAAATAAGTGAATTTATCCAGTTGAGGCATGATTGATTGATGAAAAATGATTCCCTCCAGACAGAAAGAGAAAGAGAGTCCTTCCT
>IV1002-1
GACTTCGAGATCAAATAGAATATGTTTCTTTCCATTCCTCGTGAGCCACTTATTTCTCCGAAACAAGAGATCAAAGTCATCTTCCTCCTTTTTCCCAATAAGTCGACGGCCTTACACCATTGGGATACTTCGAATAAACTGGAGTACATATAGGATACACCGGTGCTAAAACCTTTTCTTAATATTTCCTCTAAACTCTTGGGGTCCTTGCTCCGGATCTTGTTCTCGCGGTGTGAAAGCAGTTGGTTTCGTAGTTTTAGAATTCTGCTGATCCCAAGTACTCCGTCTCTATCATTGCATATGGCAATATAGAAAGTAAAGAGGAAAAGGCATGACCAGAAGAATTGTGTGAAATAAGTGAATTTATCCAGTTGAGGCATGATTGATTGATGAAAAATGATTCCCTCCAGACAGAAAGAGAAAGAGAGTCCTTCCTGTAGGAGTAGTGAATAAATATAGAGAGTTTTGCTTGGTTGTTAACCAAGGGAAAAAAGAAAAATTTTTTATCATCTTCCTTTGGAAGATCGGAGCTGCTACTACTAGCGGAAGAAAAGGAACTACTACTGGAAGGAAAGGAAAAGGACTTTCTTTTTCGAATAGAGGAGGAGTCCTCCATGTCCATAATATATATGGCAATATAGAAAGTAAAGAGGAAAAGGCATGACCAGAAGAATTGTGTGAAATAAGTGAATTTATCCAGTTGAGGCATGATTGATTGATGAAAAATGATTCCCTCCAGACAGAAAGAGAAAGAGAGTCCTTCCT
>V1001-1
GACTTCGAGATCAAATAGAATATGTTTCTTTCCATTCCTCGTGAGCCACTTATTTCTCCGAAACAAGAGATCAAAGTCATCTTCCTCCTTTTTCCCAATAAGTCGACGGCCTTACACCATTGGGATACTTCGAATAAACTGGAGTACATATAGGATACACCGGTGCTAAAACCTTTTCTTAATATTTCCTCTAAACTCTTGGGGTCCTTGCTCCGGATCTTGTTCTCGCGGTGTGAAAGCAGTTGGTTTCGTAGTTTTAGAATTCTGCTGATCCCAAGTACTCCGTCTCTATCATTGCATATGGCAATATAGAAAGTCAAGAGGAAAAGGCATGACCAGAAGAATTGTGTGAAATAAGTGAATTTATCCAGTTGAGGCATGATTGATTGATGAAAAATGATTCCCTCCAGACAGAAAGAGAAAGAGAGTCCTTCCTGTAGGAGTAGTGAATAAATATAGAGAGTTTTGCTTGGTTGTTAACCAAGGGAAAAAAGAAAAATTTTTTATCATCTTCCTTTGGAAGATCGGAGCTGCTACTACTAGCGGAAGAAAAGGAACTACTACTGGAAGGAAAGGAAAAGGACTTTCTTTTTCGAATAGAGGAGGAGTCCTCCATGTCCATAATATATATGGCAATATAGAAAGTCAAGAGGAAAAGGCATGACCAGAAGAATTGTGTGAAATAAGTGAATTTATCCAGTTGAGGCATGATTGATTGATGAAAAATGATTCCCTCCAGACAGAAAGAGAAAGAGAGTCCTTCCT
>I1105-3
GACTTCGAGATCAAATAGAATATGTTTCTTTCCATTCCTCGTGAGCCACTTATTTCTCCGAAACAAGAGATCAAAGTCATCTTCCTCCTTTTTCCCAATAAGTCGACGGCCTTACACCATTGGGATACTTCGAATAAACTGGAGTACATATAGGATACACCGGTGCTAAAACCTTTTCTTAATATTTCCTCTAAACTCTTGGGGTCCTTGCTCCGGATCTTGTTCTCGCGGTGTGAAAGCAGTTGGTTTCGTAGTTTTAGAATTCTGCTGATCCCAAGTACTCCGTCTCTATCATTGCATATGGCAATATAGAAAGTCAAGAGGAAAAGGCATGACCAGAAGAATTGTGTGAAATAAGTGAATTTATCCAGTTGAGGCATGATTGATTGATGAAAAATGATTCCCTCCAGACAGAAAGAGAAAGAGAGTCCTTCCTGTAGGAGTAGTGAATAAATATAGAGAGTTTTGCTTGGTTGTTAACCAAGGGAAAAAAGAAAAATTTTTTATCATCTTCCTTTGGAAGATCGGAGCTGCTACTACTAGCGGAAGAAAAGGAACTACTACTGGAAGGAAAGGAAAAGGACTTTCTTTTTCGAATAGAGGAGGAGTCCTCCATGTCCATAATATATATGGCAATATAGAAAGTCAAGAGGAAAAGGCATGACCAGAAGAATTGTGTGAAATAAGTGAATTTATCCAGTTGAGGCATGATTGATTGATGAAAAATGATTCCCTCCAGACAGAAAGAGAAAGAGAGTCCTTCCT
>I1110-2
GACTTCGAGATCAAATAGAATATGTTTCTTTCCATTCCTCGTGAGCCACTTATTTCTCCGAAACAAGAGATCAAAGTCATCTTCCTCCTTTTTCCCAATAAGTCGACGGCCTTACACCATTGGGATACTTCGAATAAACTGGAGTACATATAGGATACACCGGTGCTAAAACCTTTTCTTAATATTTCCTCTAAACTCTTGGGGTCCTTGCTCCGGATCTTGTTCTCGCGGTGTGAAAGCAGTTGGTTTCGTAGTTTTAGAATTCTGCTGATCCCAAGTACTCCGTCTCTATCATTGCATATGGCAATATAGAAAGTCAAGAGGAAAAGGCATGACCAGAAGAATTGTGTGAAATAAGTGAATTTATCCAGTTGAGGCATGATTGATTGATGAAAAATGATTCCCTCCAGACAGAAAGAGAAAGAGAGTCCTTCCTGTAGGAGTAGTGAATAAATATAGAGAGTTTTGCTTGGTTGTTAACCAAGGGAAAAAAGAAAAATTTTTTATCATCTTCCTTTGGAAGATCGGAGCTGCTACTACTAGCGGAAGAAAAGGAACTACTACTGGAAGGAAAGGAAAAGGACTTTCTTTTTCGAATAGAGGAGGAGTCCTCCATGTCCATAATATATATGGCAATATAGAAAGTCAAGAGGAAAAGGCATGACCAGAAGAATTGTGTGAAATAAGTGAATTTATCCAGTTGAGGCATGATTGATTGATGAAAAATGATTCCCTCCAGACAGAAAGAGAAAGAGAGTCCTTCCT
>I1110-5
GACTTCGAGATCAAATAGAATATGTTTCTTTCCATTCCTCGTGAGCCACTTATTTCTCCGAAACAAGAGATCAAAGTCATCTTCCTCCTTTTTCCCAATAAGTCGACGGCCTTACACCATTGGGATACTTCGAATAAACTGGAGTACATATAGGATACACCGGTGCTAAAACCTTTTCTTAATATTTCCTCTAAACTCTTGGGGTCCTTGCTCCGGATCTTGTTCTCGCGGTGTGAAAGCAGTTGGTTTCGTAGTTTTAGAATTCTGCTGATCCCAAGTACTCCGTCTCTATCATTGCATATGGCAATATAGAAAGTCAAGAGGAAAAGGCATGACCAGAAGAATTGTGTGAAATAAGTGAATTTATCCAGTTGAGGCATGATTGATTGATGAAAAATGATTCCCTCCAGACAGAAAGAGAAAGAGAGTCCTTCCTGTAGGAGTAGTGAATAAATATAGAGAGTTTTGCTTGGTTGTTAACCAAGGGAAAAAAGAAAAATTTTTTATCATCTTCCTTTGGAAGATCGGAGCTGCTACTACTAGCGGAAGAAAAGGAACTACTACTGGAAGGAAAGGAAAAGGACTTTCTTTTTCGAATAGAGGAGGAGTCCTCCATGTCCATAATATATATGGCAATATAGAAAGTCAAGAGGAAAAGGCATGACCAGAAGAATTGTGTGAAATAAGTGAATTTATCCAGTTGAGGCATGATTGATTGATGAAAAATGATTCCCTCCAGACAGAAAGAGAAAGAGAGTCCTTCCT
>I1122-3
GACTTCGAGATCAAATAGAATATGTTTCTTTCCATTCCTCGTGAGCCACTTATTTCTCCGAAACAAGAGATCAAAGTCATCTTCCTCCTTTTTCCCAATAAGTCGACGGCCTTACACCATTGGGATACTTCGAATAAACTGGAGTACATATAGGATACACCGGTGCTAAAACCTTTTCTTAATATTTCCTCTAAACTCTTGGGGTCCTTGCTCCGGATCTTGTTCTCGCGGTGTGAAAGCAGTTGGTTTCGTAGTTTTAGAATTCTGCTGATCCCAAGTACTCCGTCTCTATCATTGCATATGGCAATATAGAAAGTCAAGAGGAAAAGGCATGACCAGAAGAATTGTGTGAAATAAGTGAATTTATCCAGTTGAGGCATGATTGATTGATGAAAAATGATTCCCTCCAGACAGAAAGAGAAAGAGAGTCCTTCCTGTAGGAGTAGTGAATAAATATAGAGAGTTTTGCTTGGTTGTTAACCAAGGGAAAAAAGAAAAATTTTTTATCATCTTCCTTTGGAAGATCGGAGCTGCTACTACTAGCGGAAGAAAAGGAACTACTACTGGAAGGAAAGGAAAAGGACTTTCTTTTTCGAATAGAGGAGGAGTCCTCCATGTCCATAATATATATGGCAATATAGAAAGTAAAGAGGAAAAGGCATGACCAGAAGAATTGTGTGAAATAAGTGAATTTATCCAGTTGAGGCATGATTGATTGATGAAAAATGATTCCCTCCAGACAGAAAGAGAAAGAGAGTCCTTCCT
>II1105-5
GACTTCGAGATCAAATAGAATATGTTTCTTTCCATTCCTCGTGAGCCACTTATTTCTCCGAAACAAGAGATCAAAGTCATCTTCCTCCTTTTTCCCAATAAGTCGACGGCCTTACACCATTGGGATACTTCGAATAAACTGGAGTACATATAGGATACACCGGTGCTAAAACCTTTTCTTAATATTTCCTCTAAACTCTTGGGGTCCTTGCTCCGGATCTTGTTCTCGCGGTGTGAAAGCAGTTGGTTTCGTAGTTTTAGAATTCTGCTGATCCCAAGTACTCCGTCTCTATCATTGCATATGGCAATATAGAAAGTCAAGAGGAAAAGGCATGACCAGAAGAATTGTGTGAAATAAGTGAATTTATCCAGTTGAGGCATGATTGATTGATGAAAAATGATTCCCTCCAGACAGAAAGAGAAAGAGAGTCCTTCCTGTAGGAGTAGTGAATAAATATAGAGAGTTTTGCTTGGTTGTTAACCAAGGGAAAAAAGAAAAATTTTTTATCATCTTCCTTTGGAAGATCGGAGCTGCTACTACTAGCGGAAGAAAAGGAACTACTACTGGAAGGAAAGGAAAAGGACTTTCTTTTTCGAATAGAGGAGGAGTCCTCCATGTCCATAATATATATGGCAATATAGAAAGTCAAGAGGAAAAGGCATGACCAGAAGAATTGTGTGAAATAAGTGAATTTATCCAGTTGAGGCATGATTGATTGATGAAAAATGATTCCCTCCAGACAGAAAGAGAAAGAGAGTCCTTCCT
>II1107-2
GACTTCGAGATCAAATAGAATATGTTTCTTTCCATTCCTCGTGAGCCACTTATTTCTCCGAAACAAGAGATCAAAGTCATCTTCCTCCTTTTTCCCAATAAGTCGACGGCCTTACACCATTGGGATACTTCGAATAAACTGGAGTACATATAGGATACACCGGTGCTAAAACCTTTTCTTAATATTTCCTCTAAACTCTTGGGGTCCTTGCTCCGGATCTTGTTCTCGCGGTGTGAAAGCAGTTGGTTTCGTAGTTTTAGAATTCTGCTGATCCCAAGTACTCCGTCTCTATCATTGCATATGGCAATATAGAAAGTCAAGAGGAAAAGGCATGACCAGAAGAATTGTGTGAAATAAGTGAATTTATCCAGTTGAGGCATGATTGATTGATGAAAAATGATTCCCTCCAGACAGAAAGAGAAAGAGAGTCCTTCCTGTAGGAGTAGTGAATAAATATAGAGAGTTTTGCTTGGTTGTTAACCAAGGGAAAAAAGAAAAATTTTTTATCATCTTCCTTTGGAAGATCGGAGCTGCTACTACTAGCGGAAGAAAAGGAACTACTACTGGAAGGAAAGGAAAAGGACTTTCTTTTTCGAATAGAGGAGGAGTCCTCCATGTCCATAATATATATGGCAATATAGAAAGTAAAGAGGAAAAGGCATGACCAGAAGAATTGTGTGAAATAAGTGAATTTATCCAGTTGAGGCATGATTGATTGATGAAAAATGATTCCCTCCAGACAGAAAGAGAAAGAGAGTCCTTCCT
>II1107-3
GACTTCGAGATCAAATAGAATATGTTTCTTTCCATTCCTCGTGAGCCACTTATTTCTCCGAAACAAGAGATCAAAGTCATCTTCCTCCTTTTTCCCAATAAGTCGACGGCCTTACACCATTGGGATACTTCGAATAAACTGGAGTACATATAGGATACACCGGTGCTAAAACCTTTTCTTAATATTTCCTCTAAACTCTTGGGGTCCTTGCTCCGGATCTTGTTCTCGCGGTGTGAAAGCAGTTGGTTTCGTAGTTTTAGAATTCTGCTGATCCCAAGTACTCCGTCTCTATCATTGCATATGGCAATATAGAAAGTCAAGAGGAAAAGGCATGACCAGAAGAATTGTGTGAAATAAGTGAATTTATCCAGTTGAGGCATGATTGATTGATGAAAAATGATTCCCTCCAGACAGAAAGAGAAAGAGAGTCCTTCCTGTAGGAGTAGTGAATAAATATAGAGAGTTTTGCTTGGTTGTTAACCAAGGGAAAAAAGAAAAATTTTTTATCATCTTCCTTTGGAAGATCGGAGCTGCTACTACTAGCGGAAGAAAAGGAACTACTACTGGAAGGAAAGGAAAAGGACTTTCTTTTTCGAATAGAGGAGGAGTCCTCCATGTCCATAATATATATGGCAATATAGAAAGTAAAGAGGAAAAGGCATGACCAGAAGAATTGTGTGAAATAAGTGAATTTATCCAGTTGAGGCATGATTGATTGATGAAAAATGATTCCCTCCAGACAGAAAGAGAAAGAGAGTCCTTCCT
>II1107-4
GACTTCGAGATCAAATAGAATATGTTTCTTTCCATTCCTCGTGAGCCACTTATTTCTCCGAAACAAGAGATCAAAGTCATCTTCCTCCTTTTTCCCAATAAGTCGACGGCCTTACACCATTGGGATACTTCGAATAAACTGGAGTACATATAGGATACACCGGTGCTAAAACCTTTTCTTAATATTTCCTCTAAACTCTTGGGGTCCTTGCTCCGGATCTTGTTCTCGCGGTGTGAAAGCAGTTGGTTTCGTAGTTTTAGAATTCTGCTGATCCCAAGTACTCCGTCTCTATCATTGCATATGGCAATATAGAAAGTCAAGAGGAAAAGGCATGACCAGAAGAATTGTGTGAAATAAGTGAATTTATCCAGTTGAGGCATGATTGATTGATGAAAAATGATTCCCTCCAGACAGAAAGAGAAAGAGAGTCCTTCCTGTAGGAGTAGTGAATAAATATAGAGAGTTTTGCTTGGTTGTTAACCAAGGGAAAAAAGAAAAATTTTTTATCATCTTCCTTTGGAAGATCGGAGCTGCTACTACTAGCGGAAGAAAAGGAACTACTACTGGAAGGAAAGGAAAAGGACTTTCTTTTTCGAATAGAGGAGGAGTCCTCCATGTCCATAATATATATGGCAATATAGAAAGTAAAGAGGAAAAGGCATGACCAGAAGAATTGTGTGAAATAAGTGAATTTATCCAGTTGAGGCATGATTGATTGATGAAAAATGATTCCCTCCAGACAGAAAGAGAAAGAGAGTCCTTCCT
>II1110-1
GACTTCGAGATCAAATAGAATATGTTTCTTTCCATTCCTCGTGAGCCACTTATTTCTCCGAAACAAGAGATCAAAGTCATCTTCCTCCTTTTTCCCAATAAGTCGACGGCCTTACACCATTGGGATACTTCGAATAAACTGGAGTACATATAGGATACACCGGTGCTAAAACCTTTTCTTAATATTTCCTCTAAACTCTTGGGGTCCTTGCTCCGGATCTTGTTCTCGCGGTGTGAAAGCAGTTGGTTTCGTAGTTTTAGAATTCTGCTGATCCCAAGTACTCCGTCTCTATCATTGCATATGGCAATATAGAAAGTCAAGAGGAAAAGGCATGACCAGAAGAATTGTGTGAAATAAGTGAATTTATCCAGTTGAGGCATGATTGATTGATGAAAAATGATTCCCTCCAGACAGAAAGAGAAAGAGAGTCCTTCCTGTAGGAGTAGTGAATAAATATAGAGAGTTTTGCTTGGTTGTTAACCAAGGGAAAAAAGAAAAATTTTTTATCATCTTCCTTTGGAAGATCGGAGCTGCTACTACTAGCGGAAGAAAAGGAACTACTACTGGAAGGAAAGGAAAAGGACTTTCTTTTTCGAATAGAGGAGGAGTCCTCCATGTCCATAATATATATGGCAATATAGAAAGTCAAGAGGAAAAGGCATGACCAGAAGAATTGTGTGAAATAAGTGAATTTATCCAGTTGAGGCATGATTGATTGATGAAAAATGATTCCCTCCAGACAGAAAGAGAAAGAGAGTCCTTCCT
>II1110-3
GACTTCGAGATCAAATAGAATATGTTTCTTTCCATTCCTCGTGAGCCACTTATTTCTCCGAAACAAGAGATCAAAGTCATCTTCCTCCTTTTTCCCAATAAGTCGACGGCCTTACACCATTGGGATACTTCGAATAAACTGGAGTACATATAGGATACACCGGTGCTAAAACCTTTTCTTAATATTTCCTCTAAACTCTTGGGGTCCTTGCTCCGGATCTTGTTCTCGCGGTGTGAAAGCAGTTGGTTTCGTAGTTTTAGAATTCTGCTGATCCCAAGTACTCCGTCTCTATCATTGCATATGGCAATATAGAAAGTCAAGAGGAAAAGGCATGACCAGAAGAATTGTGTGAAATAAGTGAATTTATCCAGTTGAGGCATGATTGATTGATGAAAAATGATTCCCTCCAGACAGAAAGAGAAAGAGAGTCCTTCCTGTAGGAGTAGTGAATAAATATAGAGAGTTTTGCTTGGTTGTTAACCAAGGGAAAAAAGAAAAATTTTTTATCATCTTCCTTTGGAAGATCGGAGCTGCTACTACTAGCGGAAGAAAAGGAACTACTACTGGAAGGAAAGGAAAAGGACTTTCTTTTTCGAATAGAGGAGGAGTCCTCCATGTCCATAATATATATGGCAATATAGAAAGTCAAGAGGAAAAGGCATGACCAGAAGAATTGTGTGAAATAAGTGAATTTATCCAGTTGAGGCATGATTGATTGATGAAAAATGATTCCCTCCAGACAGAAAGAGAAAGAGAGTCCTTCCT
>II1110-4
GACTTCGAGATCAAATAGAATATGTTTCTTTCCATTCCTCGTGAGCCACTTATTTCTCCGAAACAAGAGATCAAAGTCATCTTCCTCCTTTTTCCCAATAAGTCGACGGCCTTACACCATTGGGATACTTCGAATAAACTGGAGTACATATAGGATACACCGGTGCTAAAACCTTTTCTTAATATTTCCTCTAAACTCTTGGGGTCCTTGCTCCGGATCTTGTTCTCGCGGTGTGAAAGCAGTTGGTTTCGTAGTTTTAGAATTCTGCTGATCCCAAGTACTCCGTCTCTATCATTGCATATGGCAATATAGAAAGTCAAGAGGAAAAGGCATGACCAGAAGAATTGTGTGAAATAAGTGAATTTATCCAGTTGAGGCATGATTGATTGATGAAAAATGATTCCCTCCAGACAGAAAGAGAAAGAGAGTCCTTCCTGTAGGAGTAGTGAATAAATATAGAGAGTTTTGCTTGGTTGTTAACCAAGGGAAAAAAGAAAAATTTTTTATCATCTTCCTTTGGAAGATCGGAGCTGCTACTACTAGCGGAAGAAAAGGAACTACTACTGGAAGGAAAGGAAAAGGACTTTCTTTTTCGAATAGAGGAGGAGTCCTCCATGTCCATAATATATATGGCAATATAGAAAGTCAAGAGGAAAAGGCATGACCAGAAGAATTGTGTGAAATAAGTGAATTTATCCAGTTGAGGCATGATTGATTGATGAAAAATGATTCCCTCCAGACAGAAAGAGAAAGAGAGTCCTTCCT
>II1110-5
GACTTCGAGATCAAATAGAATATGTTTCTTTCCATTCCTCGTGAGCCACTTATTTCTCCGAAACAAGAGATCAAAGTCATCTTCCTCCTTTTTCCCAATAAGTCGACGGCCTTACACCATTGGGATACTTCGAATAAACTGGAGTACATATAGGATACACCGGTGCTAAAACCTTTTCTTAATATTTCCTCTAAACTCTTGGGGTCCTTGCTCCGGATCTTGTTCTCGCGGTGTGAAAGCAGTTGGTTTCGTAGTTTTAGAATTCTGCTGATCCCAAGTACTCCGTCTCTATCATTGCATATGGCAATATAGAAAGTCAAGAGGAAAAGGCATGACCAGAAGAATTGTGTGAAATAAGTGAATTTATCCAGTTGAGGCATGATTGATTGATGAAAAATGATTCCCTCCAGACAGAAAGAGAAAGAGAGTCCTTCCTGTAGGAGTAGTGAATAAATATAGAGAGTTTTGCTTGGTTGTTAACCAAGGGAAAAAAGAAAAATTTTTTATCATCTTCCTTTGGAAGATCGGAGCTGCTACTACTAGCGGAAGAAAAGGAACTACTACTGGAAGGAAAGGAAAAGGACTTTCTTTTTCGAATAGAGGAGGAGTCCTCCATGTCCATAATATATATGGCAATATAGAAAGTCAAGAGGAAAAGGCATGACCAGAAGAATTGTGTGAAATAAGTGAATTTATCCAGTTGAGGCATGATTGATTGATGAAAAATGATTCCCTCCAGACAGAAAGAGAAAGAGAGTCCTTCCT
>III1122-1
GACTTCGAGATCAAATAGAATATGTTTCTTTCCATTCCTCGTGAGCCACTTATTTCTCCGAAACAAGAGATCAAAGTCATCTTCCTCCTTTTTCCCAATAAGTCGACGGCCTTACACCATTGGGATACTTCGAATAAACTGGAGTACATATAGGATACACCGGTGCTAAAACCTTTTCTTAATATTTCCTCTAAACTCTTGGGGTCCTTGCTCCGGATCTTGTTCTCGCGGTGTGAAAGCAGTTGGTTTCGTAGTTTTAGAATTCTGCTGATCCCAAGTACTCCGTCTCTATCATTGCATATGGCAATATAGAAAGTCAAGAGGAAAAGGCATGACCAGAAGAATTGTGTGAAATAAGTGAATTTATCCAGTTGAGGCATGATTGATTGATGAAAAATGATTCCCTCCAGACAGAAAGAGAAAGAGAGTCCTTCCTGTAGGAGTAGTGAATAAATATAGAGAGTTTTGCTTGGTTGTTAACCAAGGGAAAAAAGAAAAATTTTTTATCATCTTCCTTTGGAAGATCGGAGCTGCTACTACTAGCGGAAGAAAAGGAACTACTACTGGAAGGAAAGGAAAAGGACTTTCTTTTTCGAATAGAGGAGGAGTCCTCCATGTCCATAATATATATGGCAATATAGAAAGTAAAGAGGAAAAGGCATGACCAGAAGAATTGTGTGAAATAAGTGAATTTATCCAGTTGAGGCATGATTGATTGATGAAAAATGATTCCCTCCAGACAGAAAGAGAAAGAGAGTCCTTCCT
