# Supplementary material for: Population Structure and Genetic Diversity in the Natural Distribution of Neolamarckia cadamba in China
Source: Genes (Basel). 2023 Mar 31;14(4):855. doi: 10.3390/genes14040855 (PMC10137889; doi:10.3390/genes14040855)
Supplement: Supplementary file 1 [file genes-14-00855-s001.zip › Table S3-nrDNA ITS.fasta]

>I103-1
TGGGGTCGCGGTCGGGGCGCAACTCCAGAGAGAGCGCGCACAAGGGTCATCCGTGAAGTCGAAGACAACGAGGGGAACCAGCACGATAGAACTCGAGTCGGGGCATTCTACCACCACTCATCGTGACGTCCCTCGCCGAGGACTCTCATTTAGGCCAGCCACGCCTAAAGGCATGGGAGGCCAACATCCGCCGCCCCACACGATAGGTGGGGG-GGCGACCCGATGCGTGACGCCCAGGGAGACGTGCCCTTGGCCTAACGGCTTCCGGCGCAACTTGCGTTCAAAGACTCCATGGTTCACGGGATTCTGCAATTCACACCAAGTATCGCATTTCGCTACCTTCTTCATCGATGCCAGAGCCCAAATATCCGTTGCCGAAAGTCGTTTGGATTACCACAGGCACCACAACACCCTCCAGCTCACCGCGAACGGGGCATCAAGGGGTCTGGCAGTCCTATTTAGTTTTCCTTGGCGCATTCCGCGCCGGGTTTGAATTACAATCTCCGCGCGACGGGCGCACGGGAAGCGACGGGTGGGAAGGGAAGGCTTGGTCTCCCCCTACC-----
>I103-2
TGGGGTCGCGGTCGGGGCGCAACTCCAGAGAGAGCGCGCACAAGGGTCATCCGTGAAGTCGAAGACAACGAGGGGAACCAGCACGATAGAACTCGAGTCGGGGCATTCTACCACCACTCATCGTGACGTCCCTCGCCGAGGACTCTCATTTAGGCCAGCCACGCCTAAAGGCATGGGAGGCCAACATCCGCCGCCCCACACGATAGGTGGGGGCGGCAACCCGATGCGGGACGCCCAGGCAAACGGGCCCTTGGCCTAACGGCTTCGGGCGCAACTTGCGTTCAAAAACTCAAGGGTTCACGGAATTCTGCAATTCACACCAAGTATCGCATTTCCCTCCGTTCTTCATCAATGCAAAAGCCAAAATATCCGTTGCCAAAAGTCGTTGGAATTACAACAGGCACCACACCACCCTCAAGCTCACCGCAAACGGGGCATCAAGGGGTCGGGCAGTCCTATTTAGTTTTCTTGGGCGCATTCGGCGCCGGGTTTGATTAACATTCTCGGCGCGACGGCCGCAGGGGAAGCGACGGGTGGAAGG---AAGCTTGGTCTCCCCCTACG-----
>I103-3
TGGGGTCGCGGTCGGGGCGCAACTCCAGAGAGAGCGCGCACAAGGGTCATCCGTGAAGTCGAAGACAACGAGGGGAACCAGCACGATAGAACTCGAGTCGGGGCATTCTACCACCACTCATCGTGACGTCCCTCGCCGAGGACTCTCATTTAGGCCAGCCACGCCTAAAGGCATGGGAGGCCAACATCCGCCGCCCCACACGATAGGTGGGGGCGGCAACCCAATGCGGGACGCCCAGGCAAACTGGCCCTTGGCCTAACGGCTTCGGGCGCAACTTGCGTTCAAAAACTCAAGGGTTCACGGAATTCTGCAATTCACACCAAGTATCGCATTTCCCTCCGTTCTTCATCAATGCAAAAGCCAAAATATCCGTTGCCAAAAGTCGTTGGAATTACAACAGGCACCACACCACCCTCAAGTTCACCGCAAACGGGGCATCAAGGGGTCGGGCAGTCCTATTTAGTTTTCCTGGGCGCATTCCGCGCCGGGTTTGATTTACAATCTCC-CCCGACGGCCGCACGGAAAGCGACGGG-GGGAAGGGAAGGCTTGTTCTCCCCCCTCC-----
>I103-4
TGGGGTCGCGGTCGGGGCGCAACTCCAGAGAGAGCGCGCACAAGGGTCATCCGTGAAGTCGAAGACAACGAGGGGAACCAGCACGATAGAACTCGAGTCGGGGCATTCTACCACCACTCATCGTGACGTCCCTCGCCGAGGACTCTCATTTAGGCCAGCCACGCCTAAAGGCATGGGAGGCCAACATCCGCCGCCCCACACGATAGGTGGGGGCGGCGACGCGATGCGGGACGCCCAGGCAAACGTGCCCTTGGCCTAACGGCTTCGGGCGCAACTTGCGTTCAAAAACTCAATGGTTCACGGGATTCTGCAATTCACACCAAGTATCGCATTTCCCTACGTTCTTCATCGATGCAAGAGCCAAAATATCCGTTGCCAAAAGTCGTTTGGATTACAACAGGCACCACAACACCCTCAAGCTCACCGCAAACGGGGCATCAAGGGGTCTGGCAGTCCTATTTAGTTTTCCTTGGCGCATTCCGCGCCGGGTTTGAGTTACAATCTCCGCGCGACGGGCGCACGGAAAGCGACGGGTGGAAAGGGAAGGCTTGGTCTCCCCCTACC-----
>I103-5
TGGGGTCGCGGTCGGGGCGCAACTCCAGAGAGAGCGCGCACAAGGGTCATCCGTGAAGTCGAAGACAACGAGGGGAACCAGCACGATAGAACTCGAGTCGGGGCATTCTACCACCACTCATCGTGACGTCCCTCGCCGAGGACTCTCATTTAGGCCAGCCACGCCTAAAGGCATGGGAGGCCAACATCCGCCGCCCCACACGATAGGTGGGGGGGGCAACCCATGGCTGGCCCCCAAGGCGAACTGGCCCTGGGCCAACCGGTTCCGGGGCCACTTGGGTTCCAAAAACCCAAGGGTCAACGGAATCCGCCATTTCCACCCAGTAACCCATTTTCCTTCCTTCCTCCTCCATGCCAAAACCCAAAAAATCCTTGGCCAAAAGCCTTTGGAATAACAACAGGACCCCCACCCCCTCCAACTTCACCCCAAAGGGGCATTCAGGGGGCCGGGAGGCCTAATTAAGTTTCCCTGGGCCAATCCCCCCCCGGGTTGAATTACCAATTCCC-CGGGAC-GGCGGAAGGGGAGCGACCGGGGGGA--GGGAGGCTTG-TC-CCCCCTACC-----
>II103-1
TGGGGTCGCGGTCGGGGCGCAACTCCAGAGAGAGCGCGCACAAGGGTCATCCGTGAAGTCGAAGACAACGAGGGGAACCAGCACGATAGAACTCGAGTCGGGGCATTCTACCACCACTCATCGTGACGTCCCTCGCCGAGGACTCTCATTTAGGCCAGCCACGCCTAAAGGCATGGGAGGCCAACATCCGCCGCCCCACACGATAGGTGGGGGCGGCAACCCGATGCGGGACGCCCAGGCAAACTTGCCCTTGGCCTAACGGCTTCGGGCGCAACTTGCGTTCAAAAACTCAAGGGTTCACGGAATTCTGCAATTCACACCAAGTATCGCATTTCGCTCCGTTCTTCATCAATGCAAAAGCCAAAATATCCGTTGCCAAAAGTCGTTGGAATTACAACAGGAACCACACCACCCTCAAGCTCCCCGCAAACGGGGCATCAAGGGGCCGGGCAGCCCTATTTATTTTTCCTTGGCGCATTCCCCGCCGGTTTTGATTTA-AATCTCCCCCCGACGGCGGCA---GGAACCACGGG--GGGAGGGAAGGTT--GTTTTCCCCTACG-----
>II103-2
TGGGGTCGCGGTCGGGGCGCAACTCCAGAGAGAGCGCGCACAAGGGTCATCCGTGAAGTCGAAGACAACGAGGGGAACCAGCACGATAGAACTCGAGTCGGGGCATTCTACCACCACTCATCGTGACGTCCCTCGCCGAGGACTCTCATTTAGGCCAGCCACGCCTAAAGGCATGGGAGGCCAACATCCGCCGCCCCACACGATAGGTGGGGGGGGCAACCCGAGGCGGGACGCCCAGGCGAACTGGCCCTGGGCCTAACGGTTTCGGGCGCAACTTGCGTCCAAAAACTCAAGGGTTCACGGAATTCTGCAATTCACACCAAGAATCGCATTTCCTTCCTTCCTTCATCAAGGCAAAAGCCAAAATATCCGTTGCCAAAAGTCGTTGGAATTACAACAGGAACCCCACCACCCTGAAGTTCCCCGGGAACGGGGAATCAAGGGGCCGGGAGGTCCTATTTAGTTTTCCTGGGCCCATTCCGCGCGGGGTTGGATTTACAACCTCC-CGCCAAGGGCCGACCGGGAGGGAAGAGGGGGGAGGGAAGG-CCTGGTTCCCCCCTAC-----
>II103-3
TGGGGTCGCGGTCGGGGCGCAACTCCAGAGAGAGCGCGCACAAGGGTCATCCGTGAAGTCGAAAACAACGAGGGGAACCAGCACGATAAAACTCGAGTCGGGGCATTCTACCACCACTCATCGTGACGTCCCTCGCCAAGGACTCTCATTTAGGCCAGCCACGCCTAAAGGCATGGGAGGCCAACATCCGCCGCCCCACACAATAGGGGGGGGCGGCGACCCGAGGCGGGACCCCCAGGCAAACTTGCCCTTGGCCTAACGGCTTCGGGCGCAACTTGCGTTCAAAAACTCAAGGGTTCACGGGATTCTGCAATTCACACCAAGTATCGCATTTCCCTACGTTCTTCATCGATGCAAAAGCCAAAATATCCGTTGCCAAAAGTCGTTTGGATTACAACAGGCACCACACCACCCTCAAGCTCACCGCAAACGGGGCATCAAGGGGTCTGGCATTCCTATTTAGTTTTCCTTGGCGCATTCCGCGCCGGGTTTGAGTTACAATCTCCCCGCGACGGGCGCACGGAAAGCAACGGGTGGGAAGGGAAGGCTTGGTCTCCCCCTACC-----
>II103-4
TGGGGTCGCGGTCGGGGCGCAACTCCAGAGAGAGCGCGCACAAGGGTCATCCGTGAAGTCGAAGACAACGAGGGGAACCAGCACGATAGAACTCGAGTCGGGGCATTCTACCACCACTCATCGTGACGTCCCTCGCCGAGGACTCTCATTTAGGCCAGCCACGCCTAAAGGCATGGGAGGCCAACATCCGCCGCCCCACACGATAGGTGGGGGCGGCAACGCGATGCGGGACGCCCAGGCAAACGTGCCCTTGGCCTAACGGCTTCGGGCGCAACTTGCGTTCAAAAACTCAATGGTTCACGGAATTCTGCAATTCACACCAAGTATCGCATTTCCCTACGTTCTTCATCAATGCAAGAGCCAAAATATCCGTTGCCAAAAGTCGTTGGAATTACAACAGGCACCACAACACCCTCAAGCTCACCGCAAACGGGGCATCAAGGGGTCTGGCAGTCCTATTTAGTTTTCCTTGGCGCATTCCGCGCCGGGTTTGAGTTACAATCTCCGCGCGACGGGCGCACGGAAAGCAACGGGGGGAAAGGGAAGGCTGGGTCTCCCCCTACC-----
>II103-5
TGGGGTCGCGGTCGGGGCGCAACTCCAGAGAGAGCGCGCACAAGGGTCATCCGTGAAGTCGAAGACAACAAGGGGAACCAGCACAATAAAACTCGAGTCGGGGCATTCTACCACCACTCATCGGGACGTCCCTCGCCAAGGACTCTCATTTAGGCCAGCCACGCCTAAAGGCATGGGAGGCCAACATCCGCCGCCCCACACAATAGGGGGGGGGGGGAACCCAAGGCTGGCCCCCAAGGCAAACTTGCCCTGGGCCAACCGGTTCCGGGGCCACTTGGGTTCCAAAAACCGGAGGGTCCCCGGAATCCGGCATTTCCACCCAATAATCCATTTCCGTTCCGTCCTTCTCCAAGCCAAAACCCAAAATACCCTTGGCCAAAAGCCTTTGGAATAACAACGGGACCCCCACCCCCTCCAACTCCACCCGGAAGGGGCATTCAAGGGGCCTGGAGGTCTTATTTAGTTTTCTTTGCCCATTTCGCGCCGGGTTTTAAGTACAATCCCCC--CCCGACGGCGCACGGGAAG--AACGG--GGGAAGGGAAGCTTG---TCTCCCCTAC-----
>III103-1
TGGGGTCGCGGTCGGGGCGCAACTCCAGAGAGAGCGCGCACAAGGGTCATCCGTGAAGTCGAAGACAACGAGGGGAACCAGCACGATAGAACTCGAGTCGGGGCATTCTACCACCACTCATCGTGACGTCCCTCGCCGAGGACTCTCATTTAGGCCAGCCACGCCTAAAGGCATGGGAGGCCAACATCCGCCGCCCCACACGATAGGTGGGGGGGGCAACCCGATGCGGGACCCCCAGGCAAACTGGCCCTGGGCCTACCGGTTTCGGGCGCAACTTGCGTTCAAAAACTCAAGGGTTCACGGAATTCTGCAATTCACACCAAGAATCGCATTTCCCTCCTTCCTTCATCAATGCAAAAGCCAAAATATCCGTTGCCAAAAGTCGTTGGAATTACAACAGGCACCACACCACCCTCAAGTTCACCGCAAACGGGGCATCAAGGGGCCGGGCGGCCCAATTTAGTTTTCCTGGGCGCATTCGGCGCGGGGTTGGATTTACAATTCCC-GGCGACGGCCC--CCGGGAGGCGACGGGTGGAAGGAA--G-CTTGTCCTCCCCCTAC-----
>III103-2
TGGGGTCGCGGTCGGGGCGCAACTCCAGAGAGAGCGCGCACAAGGGTCATCCGTGAAGTCGAAGACAACGAGGGGAACCAGCACGATAGAACTCGAGTCGGGGCATTCTACCACCACTCATCGTGACGTCCCTCGCCGAGGACTCTCATTTAGGCCAGCCACGCCTAAAGGCATGGGAGGCCAACATCCGCCGCCCCACACGATAGGTGGGGG-GGGGACGCGATGCGTGACGCCCAGGGAGACGTGCCCTTGGCCTAACGGCTTCGGGCGCAACTTGCGTTCAAAGACTCCATGGTTCACGGGATTCTGCAATTCACACCAAGTATCGCATTTCGCTACCTTCTTCATCGATGCGAGAGCCGAAATATCCGTTGCCGAAAGTCGTTTGGATTACCACAGGCACCACAACACCCTCCAGCTCACCGCGAACGGGGCATCAAGGGGTCTGGCAGTCCTATTTAGTTTTCCTTGGCGCATTCCGCGCCGGGTTTGAATTACAATCTCCGCGCGACGGGCGCACGGGAAGCGACCGGTGGGAAGGGAAGGCTTGGTCTCCCCCTACC-----
>III103-3
TGGGGTCGCGGTCGGGGCGCAACTCCAGAGAGAGCGCGCACAAGGGTCATCCGTGAAGTCGAAGACAACGAGGGGAACCAGCACGATAGAACTCGAGTCGGGGCATTCTACCACCACTCATCGTGACGTCCCTCGCCGAGGACTCTCATTTAGGCCAGCCACGCCTAAAGGCATGGGAGGCCAACATCCGCCGCCCCACACGATAGGTGGGGGGGGCAACCCATGGCTGGCCCCCCAGGCGAACTGGCCCTGGGCCAACCGGTTCCGGGGCCACTTGGGTTCCAAAAACCCATGGGTCCCCGGAATCCGGCATTTCCACCCAGGATCCCATTTCCCTTCCTTCCTCCTCCAAGCCAAAACCCAAAAAACCCTTGGCCAAAAGCCGTTGGAATAACAACGGGACCCCCACCCCCTCCAACTTCCCCCCAAACGGGGATCCAGGGGGCCGGGAAGCCTAATTAATTTTCCCTGGGGCATTCCCCCCCCGGGTTGAATTACCAACCCCC-CCCCACCGGGGCCACGGGAGCCAACGGGGGGGAGGGGAGGCCTGGTC-CCCCCCAAC-----
>III103-4
TGGGGTCGCGGTCGGGGCGCAACTCCAGAGAGAGCGCGCACAAGGGTCATCCGTGAAGTCGAAACCACCAGGGGAAACCG-CACGATAGAACTCCAGTCCGGGCATTCCACCCCCCCTCCTCCTGGCCTCCCTCCCCCAAGACTCCCATTTTAGGCAACCCCCCCTAAAGGGATGGGAGGCCACCTCCGCCGCCCCCCACCAAAAGGGGGGGG-GGGGACCCCATGGGTGGCCCCCAAGGAGAACTGGCCTTGGGCTAACGGGTTCCGGGGCAACTTGGGTTCAAAAAATCCATGGGTCACGGGAATCTGCCATTCACACCAAGTATCCCATTTCCCTTCCTTCTTCCTCCATGCCAAAACCCAAAAATCCCTTGCCCAAAATCCTTTGGAATACCAACGGGACCACCACCCCCTCCAACTCCCCCCCAAAGGGGCATCCAGGGGTCTGGGAGGCCTATTTAAGTTTCCTTGGCGCATTCCGCGCCCGGGTTGAATTACCATCTCCGCCCCAAGGGCGCCCCGGAAGCCACCGGTGGGAAGGGAAGGCTTGGTCTTCCCCTACC-----
>III103-5
TGGGGTCGCGGTCGGGGCGCAACTCCAGAGAGAGCGCGCACAAGGGTCATCCGTGAAGTCGAAGACAACGAGGGGAACCAGCACGATAGAACTCGAGTCGGGGCATTCTACCACCACTCATCGTGACGTCCCTCGCCGAGGACTCTCATTTAGGCCAGCCACGCCTAAAGGCATGGGAGGCCAACATCCGCCGCCCCACACGATAGGTGGGGG-GGGGACCCGATGCGTGGCGCCCAGGGAGAAGTGCCCTTGGCCTAACGGCTTCCGGCGCAACTTGCGTTCAAAGACTCCATGGTTCACGGGATTCTGCAATTCACACCAAGTATCGCATTTCCCTACCTTCTTCATCCATGCCAGAGCCCAAATATCCGTTGCCCAAAGTCCTTTGGATTACCACAGGGACCACAACACCCTCCAGCTCACCGCGAACGGGGCATCAAGGGGTCTGGGAGTCCTATTTAGTTTTCCTTGGCGCATTCCGCGCCCGGTTTGAATTACAATCTCCGCGCGACGGGCGCACGGGAAGCGACCGGTGGGAAGGGAAGGCTTGGTCTCCCCCTACC-----
>IV103-1
TGGGGTCGCGGTCGGGGCGCAACTCCAGAGAGAGCGCGCACAAGGGTCATCCGTGAAGTCGAAGACAACGAGGGGAACCAGCACGATAGAACTCGAGTCGGGGCATTCTACCACCACTCATCGTGACGTCCCTCGCCGAGGACTCTCATTTAGGCCAGCCACGCCTAAAGGCATGGGAGGCCAACATCCGCCGCCCCACACGATAGGTGGGGGCGGCGACGCGATGCGTGACGCCCAGGCAGACGTGCCCTTGGCCTAACGGCTTCGGGCGCAACTTGCGTTCAAAGACTCGATGGTTCACGGGATTCTGCAATTCACACCAAGTATCGCATTTCGCTACGTTCTTCATCGATGCGAGAGCCGAGATATCCGTTGCCGAGAGTCGTTTGGATTACGACAGGCACCACAACACCCTCGAGCTCACCGCGAACGGGGCATCAAGGGGTCTGGCAGTCCTATTTAGTTTTCCTTGGCGCATTCCGCGCCGGGTTTGAGTTACAATCTCCGCGCGACGGGCGCACGGGAAGCGACGGGTGGGAAGGGAAGGCTTGGTCTCCCCCTACC-----
>IV103-2
TGGGGTCGCGGTCGGGGCGCAACTCCAGAGAGAGCGCGCACAAGGGTCATCCGTGAAGTCGAAGACAACGAGGGGAACCAGCACGATAGAACTCGAGTCGGGGCATTCTACCACCACTCATCGTGACGTCCCTCGCCGAGGACTCTCATTTAGGCCAGCCACGCCTAAAGGCATGGGAGGCCAACATCCGCCGCCCCACACGATAGGTGGGGG-GGGGACCCCATGCGTGACGCCCAGGGAGAAGTGGCCTTGGCCTAACGGCTTCCGGCGCAACTTGCGTTCAAAGACTCCATGGGTCACGGGATTCTGCAATTCACACCAAGTATCGCATTTCCCTACCTTCTTCATCCATGCCAGAACCCAAATATCCGTTGCCCAAAGTCCTTTGGATTACCACAGGCACCACAACACCCTCCAGCTCACCGCGAACGGGGCATCAAGGGGTCTGGCAGTCCTATTTAATTTTCCTTGGCGCATTCCGCGCCCGGTTTGAATTACAATCTCCGCGCGACCGGCGCACGGGAAGCCACCGGTGGGAAAGGAAGGCTTGGTCTCCCCCTACC-----
>IV103-3
TGGGGTCGCGGTCGGGGCGCAACTCCAGAGAGAGCGCGCACAAGGGTCATCCGTGAAGTCGAAAACAACAAGGGGAACCACCCCAATAAAACTCAAGCCGGGGCATTCTACCCCCCCTCTTC-GGGACGTCCCTCGCCAAGAATTCTCTTTTAGGCCACCCACCCCTAAGGGCAGGGAGGCCGACTCCCCCCGCCCCCCCCAAAAGGGGGGGG-GGGGAACCGATGCGTGGCCCCCAAGGAGAAGTGGCCTTGGGCTAACGGCTTCCGGGGCAACTTGGGTTCAAAGAATCCATGGGTCACGGGATTCTGCAATTCACACCAAGTATCCCATTTCCCTACCTTCTTCCTCCATGCCAAAACCCAAATATCCCTTGCCCAAAATCCTTTGGATTACCAAAGGGACCACAACACCCTCCAACTCACCCCGAAAGGGGCATCAAGGGGTCTGGGAGTCCTATTTAATTTTCCTTGGGGCATTCCCCGCCCGGGTTGAATTACAATCTCCGCGCGACCGGCGCACGGGAAACCACCGGTGGGAAAGGAAAGGTTGGTCTCCCCCTACC-----
>IV103-4
TGGGGTCGCGGTCGGGGCGCAACTCCAGAGAGAGCGCGCACAAGGGTCATCCGTGAAGTCGAAGACAACGAGGGGAACCAGCACGATAGAACTCGAGTCGGGGCATTCTACCACCACTCATCGTGACGTCCCTCGCCGAGGACTCTCATTTAGGCCAGCCACGCCTAAAGGCATGGGAGGCCAACATCCGCCGCCCCACACGATAGGTGGGGGGGGCAACCCGTGGCGGGACCCCCAGGCAAACTGGCCCTGGGCCTAACGGTTTCGGGGGCAATTTGCGTTCAAAAACTCAAGGGTTCACGGAATTCTGCAATTCACACCAATAATCGAATTTCCTTCCTTCCTTCTCCATTGCAAAAGCCAAAATATCCGTTGCCAAAAGCCTTTGGAATTACAACAGGACCCCCACCCCCCTCAAGTTCACCCCAAACGGGGCATCAAGGGGCCGGGCAGCCCAATTTAGTTTTCCTGGGCCCATTCCCCGCCGGGTTGAATTTACAATCTCC-CCCCAACGGGCCCACGGGAACCAACGGTGGGGAGGGGAGGGTTTGTCCCCCCTTC-C-----
>IV103-5
TGGGGTCGCGGTCGGGGCGCAACTCCAGAGAGAGCGCGCACAAGGGTCATCCGTGAAGTCGAAGACAACGAGGGGAACCAGCACGATAGAACTCGAGTCGGGGCATTCTACCACCACTCATCGTGACGTCCCTCGCCGAGGACTCTCATTTAGGCCAGCCACGCCTAAAGGCATGGGAGGCCAACATCCGCCGCCCCACACGATAGGTGGGGGGGGGAACCCAAGGCGGGCCCCCCAGGAAAACTGGCCCTGGGCCAAACGGTTTCGGGGCCAATTGGGTTTCAAAAACCCAAGGGTTCCCGGAATTCTGCATTTCCACCCAAGATTCCATTTTCCTTCCTTCTTTCTCCAAGGCAAAAGCCAAAAAATCCTTGGCCAAAAGTCTTTGGAATAACAACAGGACCCCCACCCCCCCCAACTTCCCCCCAAAGGGGGATTCAGGGGGCCGGGAAGCCCAATTAATTTTCCTTGGGGCCATCCCCCCCCGGGTTGAATTAAAAATCCCC-CCCCACCGGCGGCCCGGAAACCAACGGTGGGAAGGGAAGGGTTGGTCCCCCCCCTCC-----
>V103-2
TGGGGTCGCGGTCGGGGCGCAACTCCAGAGAGAGCGCGCACAAGGGTCATCCGTGAAGTCGAAGACAACGAGGGGAACCAGCACGATAGAACTCGAGTCGGGGCATTCTACCACCACTCATCGTGACGTCCCTCGCCGAGGACTCTCATTTAGGCCAGCCACGCCTAAAGGCATGGGAGGCCAACATCCGCCGCCCCACACGATAGGTGGGGG-GGGGACCCGATGCGTGACGCCCAGGGAGACGTGCCCTTGGCCTAACGGCTTCCGGCGCAACTTGCGTTCAAAGACTCCATGGTTCACGGGATTCTGCAATTCACACCAAGTATCGCATTTCGCTACCTTCTTCATCGATGCCAGAGCCCAAATATCCGTTGCCCAAAGTCGTTTGGATTACCACAGGCACCACAACACCCTCCAGCTCACCGCGAACGGGGCATCAAGGGGTCTGGCAGTCCTATTTAGTTTTCCTTGGCGCATTCCGCGCCCGGTTTGAATTACAATCTCCGCGCGACGGGCGCACGGGAAGCGACCGGTGGGAAGGGAAGGCTTGGTCTCCCCCTACC-----
>V103-4
TGGGGTCGCGGTCGGGGCGCAACTCCAGAGAGAGCGCGCACAAGGGTCATCCGTGAAGTCGAAGACAACGAGGGGAACCAGCACGATAGAACTCGAGTCGGGGCATTCTACCACCACTCATCGTGACGTCCCTCGCCAAGGACTCTCATTTAGGCCAGCCACGCCTAAAGGCATGGGAGGCCAACATCCGCCGCCCCACACAATAGGGGGGGG-GGGGAACCCATGGGTGGCCCCCAAGGAGAACTGGCCTTGGGCTAACGGGTTCCGGGGCAACTTGGGTTCAAAAAATCCATGGGTCACGGGAATCTGCCATTCCCACCCAGTATCCCATTTCCCTACCTTCTTCCTCCATGCCAAAACCCAAATATCCCTTGCCCAAAGTCCTTTGGATTACCAAAGGGACCCCAACACCCTCCAACTCACCCCGAAAGGGGGATCAAGGGGGCTGGGAATCCTATTTAATTTTCCTTGGGGCATTCCGCGCCCGGTTTGAGTTACAATCTCCCCGGGACCGGCGCACCGGAAGCGACGGGTGGGAAGG--AAGGCTGGTCTCCCCCTACC-----
>I301-1
TGGGGTCGCGGTCGGGGCGCAACTCCAGAGAGAGCGCGCACAAGGGTCATCCGTGAAGTCGAAGACAACGAGGGGAACCAGCACGATAAAACTCGAGTCGGGGCATTCTACCACCACTCATCGGGACGTCCCTCGCCAAGGACTCTCATTTAGGCCAGCCACGCCTAAGGGCAGGGGAGGCCAACATCCGCCGCCCCACACAATAGGGGGGGGCGGCAACCCGATGCGGGACGCCCAGGCAAACTTGCCCTTGGCCTAACGGCTTCGGGCGCAACTTGCGTTCAAAAACTCAATGGTTCACGGAATTCTGCAATTCACACCAAGTATCGCATTTCCCTACTTTCTTCATCAATGCAAAAGCCAAAATATCCGTTGCCAAAAGTCGTTGGAATTACAACAGGCACCACACCACCCTCAAGCTCACCGCAAACGGGGCATCAAGGGGTCTGGCAGTCCTATTTAGTTTTCCTTGGCGCATTCCCCGCCGGGTTTGATTTACAATCTCCGCGCAACGGGCGCACGGGAAGCAACGGGGGGGAAGGGAAGGTTGGGTCTCCCCT-ACG-----
>I301-2
TGGGGTCGCGGTCGGGGCGCAACTCCAGAGAGAGCGCGCACAAGGGTCATCCGTGAAGTCGAAGACAACGAGGGGAACCAGCACGATAGAACTCGAGTCGGGGCATTCTACCACCACTCATCGTGACGTCCCTCGCCGAGGACTCTCATTTAGGCCAGCCACGCCTAAAGGCATGGGAGGCCAACATCCGCCGCCCCACACGATAGGTGGGGGCGGCGACGCGATGCGTGACGCCCAGGCAGACGTGCCCTTGGCCTAACGGCTTCGGGCGCAACTTGCGTTCAAAGACTCGATGGTTCACGGGATTCTGCAATTCACACCAAGTATCGCATTTCGCTACGTTCTTCATCGATGCGAGAGCCGAGATATCCGTTGCCGAGAGTCGTTTGGATTACGACAGGCACCACAACACCCTCGAGCTCACCGCGAACGGGGCATCAAGGGGTCTGGCAGTCCTATTTAGTTTTCCTTGGCGCATTCCGCGCCGGGTTTGAGTTACAATCTCCGCGCGACGGGCGCACGGGAAGCGACGGGTGGGAAGGGAAGGCTTGGTCTCCCCCTACC-----
>I301-3
TGGGGTCGCGGTCGGGGCGCAACTCCAGAGAGAGCGCGCACAAGGGTCATCCGTGAAGTCGAAGACAACGAGGGGAACCAGCACGATAGAACTCGAGTCGGGGCATTCTACCACCACTCATCGTGACGTCCCTCGCCGAGGACTCTCATTTAGGCCAGCCACGCCTAAAGGCATGGGAGGCCAACATCCGCCGCCCCACACGATAGGTGGGGGCGGCGACGCGATGCGTGACGCCCAGGCAGACGTGCCCTTGGCCTAACGGCTTCGGGCGCAACTTGCGTTCAAAGACTCGATGGTTCACGGGATTCTGCAATTCACACCAAGTATCGCATTTCGCTACGTTCTTCATCGATGCGAGAGCCGAGATATCCGTTGCCGAGAGTCGTTTGGATTACGACAGGCACCACAACACCCTCGAGCTCACCGCGAACGGGGCATCAAGGGGTCTGGCAGTCCTATTTAGTTTTCCTTGGCGCATTCCGCGCCGGGTTTGAGTTACAATCTCCGCGCGACGGGCGCACGGGAAGCGACGGGTGGGAAGGGAAGGCTTGGTCTCCCCCTACC-----
>I301-5
TGGGGTCGCGGTCGGGGCGCAACTCCAGAGAGAGCGCGCACAAGGGTCATCCGTGAAGTCGAAGACAACGAGGGGAACCAGCACGATAGAACTCGAGTCGGGGCATTCTACCACCACTCATCGTGACGTCCCTCGCCGAGGACTCTCATTTAGGCCAGCCACGCCTAAAGGCATGGGAGGCCAACATCCGCCGCCCCACACGATAGGTGGGGGCGGCGACGCGATGCGTGACGCCCAGGCAGACGTGCCCTTGGCCTAACGGCTTCGGGCGCAACTTGCGTTCAAAGACTCGATGGTTCACGGGATTCTGCAATTCACACCAAGTATCGCATTTCGCTACGTTCTTCATCGATGCGAGAGCCGAGATATCCGTTGCCGAGAGTCGTTTGGATTACGACAGGCACCACAACACCCTCGAGCTCACCGCGAACGGGGCATCAAGGGGTCTGGCAGTCCTATTTAGTTTTCCTTGGCGCATTCCGCGCCGGGTTTGAGTTACAATCTCCGCGCGACGGGCGCACGGGAAGCGACGGGTGGGAAGGGAAGGCTTGGTCTCCCCCTACC-----
>II301-1
TGGGGTCGCGGTCGGGGCGCAACTCCAGAGAGAGCGCGCACAAGGGTCATCCGTGAAGTCGAAGACAACGAGGGGAACCAGCACGATAGAACTCGAGTCGGGGCATTCTACCACCACTCATCGTGACGTCCCTCGCCGAGGACTCTCATTTAGGCCAGCCACGCCTAAAGGCATGGGAGGCCAACATCCGCCGCCCCACACGATAGGTGGGGG-GGGGAACCCATGGGTGGCCCCCAAGGCGAACTGGCCTTGGGCCAACCGGTTCCGGGGCCACTTGGGTTCCAAGAACCCAAGGGTCCCGGGAATCCGCCATTCCCACCCAGTATCCCATTTCCCTTCCTTCCTCCTCCAAGCCAAAACCCAAAAATCCCTTGCCCAAAAGCCTTTGGAATACCAACGGGACCCCCACCCCCTCCAACTCCCCCCGAAAGGGGCATCCAGGGGGCCGGGCGGCCTATTTAAGTTTCCTTGGGGCATTCCGCCCCCGGGTTGAATTACCATTTTCCGGCGAAGGGCCCCC-GGAAGCGACCGGTGGGAAGGGAAGGCCTTGTCT-CCCCTAC------
>II301-2
TGGGGTCGCGGTCGGGGCGCAACTCCAGAGAGAGCGCGCACAAGGGTCATCCGTGAAGTCGAAAACAACAAGGGGAACCACCCCAATAAAATTCAAGTCGGGGCATTCTACCCCCCCTCATCGGGACGCCCCTCGCCAAGAATTCTCTTTTAGGCCACCCCCCCCTAAAGGCAGGGAAGGCCAACATCCGCCGCCCCCCACAATAGGGGGGGGGGGGAACCCAAGGCGGGACGCCCAGGAAAACTGGCCCTGGGCCAAACGGTTTCGGGGGCAATTGGCTTTCAAAAACTCAAGGGTTCACGGAATTCTGCATTTCCCCCCAAGAATCGAATTTCCCTCCGTCCTTCTCCAAGGCAAAAGCCAAAAAATCCTTTGCCAAAAGTCTTTGGAATTACAACAGGAACCACACCACCCTCAAGTTCCCCCCAAACGGGGAATCAAGGGGCCGGGCGTCCCAATTAAGTTTTCCTGGGCGCATTCCCCCCCGGGTTGAATTAACATTCTCCCCCCAACGGGCCCCCGGAAACCAACGGGGGGAAAGGAAAGGTTGGTCCTCCCCTTACC-----
>II301-3
TGGGGTCGCGGTCGGGGCGCAACTCCAGAGAGAGCGCGCACAAGGGTCATCCGTGAAGTCGAAGACAACGAGGGGAACCAGCACGATAGAACTCGAGTCGGGGCATTCTACCACCACTCATCGTGACGTCCCTCGCCGAGGACTCTCATTTAGGCCAGCCACGCCTAAAGGCATGGGAGGCCAACATCCGCCGCCCCACACGATAGGTGGGGGCGGCGACGCGATGCGTGACGCCCAGGCAGACGTGCCCTTGGCCTAACGGCTTCGGGCGCAACTTGCGTTCAAAGACTCGATGGTTCACGGGATTCTGCAATTCACACCAAGTATCGCATTTCGCTACGTTCTTCATCGATGCGAGAGCCGAGATATCCGTTGCCGAGAGTCGTTTGGATTACGACAGGCACCACAACACCCTCGAGCTCACCGCGAACGGGGCATCAAGGGGTCTGGCAGTCCTATTTAGTTTTCCTTGGCGCATTCCGCGCCGGGTTTGAGTTACAATCTCCGCGCGACGGGCGCACGGGAAGCGACGGGTGGGAAGGGAAGGCTTGGTCTCCCCCTACC-----
>II301-4
TGGGGTCGCGGTCGGGGCGCAACTCCAGAGAGAGCGCGCACAAGGGTCATCCGTGAAGTCGAAGACAACGAGGGGAACCAGCACGATAGAACTCGAGTCGGGGCATTCTACCACCACTCATCGTGACGTCCCTCGCCGAGGACTCTCATTTAGGCCAGCCACGCCTAAAGGCATGGGAGGCCAACATCCGCCGCCCCACACGATAGGTGGGGC-GGGGACCCCATGCGTGGCGCCCAGGGAGAAGTGCCCTTGGCCTAACGGCTTCCGGCGCAACTTGGGTTCAAAGACTCCATGGGTCACGGGATTCTGCAATTCACACCAAGTATCGCATTTCCCTACCTTCTTCATCCATGCCAGAGCCCAAATATCCGTTGCCCAAAGTCCTTTGGATTACCACAGGGACCACAACACCCTCCAGCTCACCCCGAACGGGGCATCAAGGGGTCTGGGAGTCCTATTTAATTTTCCTTGGCGCATTCCGCGCCCGGTTTGAATTACCATCTCCGCGCGACCGGCGCACGGGAAGCGACCGGTGGGAAGGG-AGGCTTGGTCT-CCCCTACC-----
>II301-5
TGGGGTCGCGGTCGGGGCGCAACTCCAGAGAGAGCGCGCACAAGGGTCATCCGTGAAGTCGAAGACAACAAGGGGAACCAGCACGATAAAACTCGAGTCGGGGCATTCTACCACCACTCATCGGGACGTCCCTCGCCAAGGACTCTCATTTAGGCCACCCACCCCAAAAGGCAGGGGAGGCCAACATCCGCCGCCCCACACAATAGGTGGGGGCGGCAACCCGATGCGGGACCCCCAGGCAAACTTGCCCTTGGCCTAACGGCTTCGGGCGCAACTTGCGTTCAAAGACTCAATGGTTCACGGAATTCTGCAATTCACACCAAGTATCGCATTTCCCTACTTTCTTCATCAATGCAAAAGCCAAAATATCCGTTGCCAAAAGTCGTTGGAATTACAACAGGCACCACACCACCCTCAAGCTCACCGCAAACGGGGCATCAAGGGGTCTGGCAGTCCTATTTATTTTTCCTTGGCGCATTCCGCGCCGGGTTTAATTTACAATCTCCCCCCAACGGGCGCACGGAAAGCAACGGGTGGAAAGGGAAGGCTTGGTCTCCCCTTACC-----
>III301-1
TGGGGTCGCGGTCGGGGCGCAACTCCAGAGAGAGCGCGCACAAGGGTCATCCGTGAAGTCGAAGACAACGAGGGGAACCAGCACGATAGAACTCGAGTCGGGGCATTCTACCACCACTCATCGTGACGTCCCTCGCCAAGGACTCTCATTTAGGCCAGCCACGCCTAAAGGCATGGGAGGCCAACATCCGCCGCCCCACAC-AATAGGGGGGGGGGGGACGCGATGCGTGACGCCCAGGCAGACGTGCCCTTGGCCTAACGGCTTCGGGCGCAACTTGCGTTCAAAGACTCGATGGTTCACGGGATTCTGCAATTCACACCAAGTATCGCATTTCGCTACGTTCTTCATCGATGCGAGAGCCGAAATATCCGTTGCCGAAAGTCGTTTGGATTACGACAGGCACCACAACACCCTCCAGCTCACCGCGAACGGGGCATCAAGGGGTCTGGCAGTCCTATTTAGTTTTCCTTGGCGCATTCCGCGCCGGGTTTGAATTACAATCTCCGCGCGACGGGCGCACGGGAAGCAACGGGTGGGAAGGGAAGGCTTGGTCTCCCCCTACC-----
>III301-2
TGGGGTCGCGGTCGGGGCGCAACTCCAGAGAGAGCGCGCACAAGGGTCATCCGTGAAGTCGAAGACAACGAGGGGAACCAGCACGATAGAACTCGAGTCGGGGCATTCTACCACCACTCATCGTGACGTCCCTCGCCGAGGACTCTCATTTAGGCCAGCCACGCCTAAAGGCATGGGAGGCCAACATCCGCCGCCCCACACGATAGGTGGGGGCGGCGACGCGATGCGTGACGCCCAGGCAGACGTGCCCTTGGCCTAACGGCTTCGGGCGCAACTTGCGTTCAAAGACTCGATGGTTCACGGGATTCTGCAATTCACACCAAGTATCGCATTTCGCTACGTTCTTCATCGATGCGAGAGCCGAGATATCCGTTGCCGAGAGTCGTTTGGATTACGACAGGCACCACAACACCCTCGAGCTCACCGCGAACGGGGCATCAAGGGGTCTGGCAGTCCTATTTAGTTTTCCTTGGCGCATTCCGCGCCGGGTTTGAGTTACAATCTCCGCGCGACGGGCGCACGGGAAGCGACGGGTGGGAAGGGAAGGCTTGGTCTCCCCCTACC-----
>III301-3
TGGGGTCGCGGTCGGGGCGCAACTCCAGAGAGAGCGCGCACAAGGGTCATCCGTGAAGTCGAAGACAACGAGGGGAACCAGCACGATAGAACTCGAGTCGGGGCATTCTACCACCACTCATCGTGACGTCCCTCGCCGAGGACTCTCATTTAGGCCAGCCACGCCTAAAGGCATGGGAGGCCAACATCCGCCGCCCCACACGATAGGTGGGGGCGGCGACGCGATGCGTGACGCCCAGGCAGACGTGCCCTTGGCCTAACGGCTTCGGGCGCAACTTGCGTTCAAAGACTCGATGGTTCACGGGATTCTGCAATTCACACCAAGTATCGCATTTCGCTACGTTCTTCATCGATGCGAGAGCCGAGATATCCGTTGCCGAGAGTCGTTTGGATTACGACAGGCACCACAACACCCTCGAGCTCACCGCGAACGGGGCATCAAGGGGTCTGGCAGTCCTATTTAGTTTTCCTTGGCGCATTCCGCGCCGGGTTTGAGTTACAATCTCCGCGCGACGGGCGCACGGGAAGCGACGGGTGGGAAGGGAAGGCTTGGTCTCCCCCTACC-----
>III301-4
TGGGGTCGCGGTCGGGGCGCAACTCCAGAGAGAGCGCGCACAAGGGTCATCCGTGAAGTCGAAGACAACGAGGGGAACCAGCACGATAGAACTCGAGTCGGGGCATTCTACCACCACTCATCGTGACGTCCCTCGCCGAGGACTCTCATTTAGGCCAGCCACGCCTAAAGGCATGGGAGGCCAACATCCGCCGCCCCACACGATAGGTGGGGGCGGCGACGCGATGCGTGACGCCCAGGCAGACGTGCCCTTGGCCTAACGGCTTCGGGCGCAACTTGCGTTCAAAGACTCGATGGTTCACGGGATTCTGCAATTCACACCAAGTATCGCATTTCGCTACGTTCTTCATCGATGCGAGAGCCGAGATATCCGTTGCCGAGAGTCGTTTGGATTACGACAGGCACCACAACACCCTCGAGCTCACCGCGAACGGGGCATCAAGGGGTCTGGCAGTCCTATTTAGTTTTCCTTGGCGCATTCCGCGCCGGGTTTGAGTTACAATCTCCGCGCGACGGGCGCACGGGAAGCGACGGGTGGGAAGGGAAGGCTTGGTCTCCCCCTACC-----
>III301-5
TGGGGTCGCGGTCGGGGCGCAACTCCAGAGAGAGCGCGCACAAGGGTCATCCGTGAAGTCGAAGACAACGAGGGGAACCAGCACGATAGAACTCGAGTCGGGGCATTCTACCACCACTCATCGTGACGTCCCTCGCCGAGGACTCTCATTTAGGCCAGCCACGCCTAAAGGCATGGGAGGCCAACATCCGCCGCCCCACACGATAGGTGGGGGCGGCGACGCGATGCGTGACGCCCAGGCAGACGTGCCCTTGGCCTAACGGCTTCGGGCGCAACTTGCGTTCAAAGACTCGATGGTTCACGGGATTCTGCAATTCACACCAAGTATCGCATTTCGCTACGTTCTTCATCGATGCGAGAGCCGAGATATCCGTTGCCGAGAGTCGTTTGGATTACGACAGGCACCACAACACCCTCGAGCTCACCGCGAACGGGGCATCAAGGGGTCTGGCAGTCCTATTTAGTTTTCCTTGGCGCATTCCGCGCCGGGTTTGAGTTACAATCTCCGCGCGACGGGCGCACGGGAAGCGACGGGTGGGAAGGGAAGGCTTGGTCTCCCCCTACC-----
>IV301-1
TGGGGTCGCGGTCGGGGCGCAACTCCAGAGAGAGCGCGCACAAGGGTCATCCGTGAAGTCGAAGACAACGAGGGGAACCAGCACGATAGAACTCGAGTCGGGGCATTCTACCACCACTCATCGTGACGTCCCTCGCCGAGGACTCTCATTTAGGCCAGCCACGCCTAAAGGCATGGGAGGCCAACATCCGCCGCCCCACACGATAGGTGGGGGGGGCAACCCGTGGCGGGCCCCCCAGGCAAACTGGCCCTGGGCCAACCGGTTCCGGGCGCACTTGGCTTCCAAAAACCCAAGGGTCCACGGAATCCTGCATTTCACACCAAGAATCGAATTCCCTTCCTTCCTTCACCAATCCAAAAGCCAAAATATCCTTGGCCAAAAGCCGTTGGAATAACAACGGGACCCCCACCACCTTCAACTTCACCCCAAACGGGGATTCAGGGGGCCGGGCATCCCTATTTATTTTCCCTGGGCCCATTCCCCGCCGGGTTGAATTACAAACCTCC-GCCCAACGGGCGCCCGGGAACCACCGGTGGGAAAGGAAAGGCTGGTCCTCCCCTTCC-----
>IV301-2
TGGGGTCGCGGTCGGGGCGCAACTCCAGAGAGAGCGCGCACAAGGGTCATCCGTGAAGTCGAAGACAACGAGGGGAACCAGCACGATAGAACTCGAGTCGGGGCATTCTACCACCACTCATCGTGACGTCCCTCGCCGAGGACTCTCATTTAGGCCAGCCACGCCTAAAGGCATGGGAGGCCAACATCCGCCGCCCCACACGATAGGTGGGGGCGGCGACGCGATGCGTGACGCCCAGGCAGACGTGCCCTTGGCCTAACGGCTTCGGGCGCAACTTGCGTTCAAAGACTCGATGGTTCACGGGATTCTGCAATTCACACCAAGTATCGCATTTCGCTACGTTCTTCATCGATGCGAGAGCCGAGATATCCGTTGCCGAGAGTCGTTTGGATTACGACAGGCACCACAACACCCTCGAGCTCACCGCGAACGGGGCATCAAGGGGTCTGGCAGTCCTATTTAGTTTTCCTTGGCGCATTCCGCGCCGGGTTTGAGTTACAATCTCCGCGCGACGGGCGCACGGGAAGCGACGGGTGGGAAGGGAAGGCTTGGTCTCCCCCTACC-----
>IV301-3
TGGGGTCGCGGTCGGGGCGCAACTCCAGAGAGAGCGCGCACAAGGGTCATCCGTGAAGTCGAAGACAACGAGGGGAACCAGCACGATAGAACTCGAGTCGGGGCATTCTACCACCACTCATCGTGACGTCCCTCGCCAAGGACTCTCATTTAGGCCAGCCACGCCTAAAGGCATGGGAGGCCAACATCCGCCGCCCCACACAATAGGTGGGGGCGGCAACCCGATGCGGGACGCCCAGGCAAACGTGCCCTTGGCCTAACGGCTTCGGGCGCAACTTGCGTTCAAAAACTCAATGGTTCACGGAATTCTGCAATTCACACCAAGTATCGCATTTCCCTACTTTCTTCATCAATGCAAAAGCCAAAATATCCGTTGCCAAAAGTCGTTGGAATTACAACAGGAACCACACCACCCTCAAGCTCACCGCAAACGGGGCATCAAGGGGTCTGGCAGTCTTATTTAGTTT-CCTTGCCGCAT-CCGCGCCGGGTTGAATTCA---TCTCCGCGCGACGG-CGCACGG-AAGCGACGGT---GGAAGGAAGCTTG---TCTCCCCTACC-----
>IV301-4
TGGGGTCGCGGTCGGGGCGCAACTCCAGAGAGAGCGCGCACAAGGGTCATCCGTGAAGTCGAAGACAACGAGGGGAACCAGCACGATAAAACTCGAGTCGGGGCATTCTACCACCACTCATCGGGACGTCCCTCGCCAAGGACTCTCATTTAGGCCAGCCACGCCTAAAGGCATGGGAGGCCAACATCCGCCGCCCCACACAATAGGGGGGGGCGGCAACCCGATGCGTGACGCCCAGGCAAACGTGCCCTTGGCCTAACGGCTTCGGGCGCAACTTGCGTTCAAAAACTCAATGGTTCACGGAATTCTGCAATTCACACCAAGTATCGCATTTCCCTACGTTCTTCATCAATGCAAAAGCCAAAATATCCGTTGCCAAAAGTCGTTTGAATTACAACAGGCACCACAACACCCTCAAGCTCACCGCAAACGGGGCATCAAGGGGTCTGGCAGTCCTATTTAGTTTTCCTTGGCGCATTCCGCGCCGGGTTTGAGTTACAATCTCCGCGCGACGGGCGCACGGAAAGCAACGGGTGGAAAGGGAAGGCTTGGTCTCCCCCTACC-----
>IV301-5
TGGGGTCGCGGTCGGGGCGCAACTCCAGAGAGAGCGCGCACAAGGGTCATCCGTGAAGTCGAAGACAACGAGGGGAACCAGCACGATAGAACTCGAGTCGGGGCATTCTACCACCACTCATCGTGACGTCCCTCGCCGAGGACTCTCATTTAGGCCAGCCACGCCTAAAGGCATGGGAGGCCAACATCCGCCGCCCCACACGATAGGTGGGGGCGGCGACGCGATGCGTGACGCCCAGGCAGACGTGCCCTTGGCCTAACGGCTTCGGGCGCAACTTGCGTTCAAAGACTCGATGGTTCACGGGATTCTGCAATTCACACCAAGTATCGCATTTCGCTACGTTCTTCATCGATGCGAGAGCCGAGATATCCGTTGCCGAGAGTCGTTTGGATTACGACAGGCACCACAACACCCTCGAGCTCACCGCGAACGGGGCATCAAGGGGTCTGGCAGTCCTATTTAGTTTTCCTTGGCGCATTCCGCGCCGGGTTTGAGTTACAATCTCCGCGCGACGGGCGCACGGGAAGCGACGGGTGGGAAGGGAAGGCTTGGTCTCCCCCTACC-----
>I401-1
TGGGGTCGCGGTCGGGGCGCAACTCCAGAGAGAGCGCGCACAAGGGTCATCCGTGAAGTCGAAACCA-CCAGGGGAACCAGCACGATAGAACTCCAGTCGGGGCATTCTACCACCACTCATCGTGACCTCCCTCCCCCAAGACTCTCATTTAGGCCAGCCACGCCTAAAGGGATGGGAGGCCACATCCGCCCCCCCCCACCATAGGGGGGGGC-GGCGACCCCATGCGTGACGCCCAAGCAGAACTGCCCTTGGCCTAACGGCTTCCGGCGCAACTTGCGTTCAAAGACTCCATGGTTCACGGGATTCTGCAATTCACACCAAGTATCCCATTTCCCTACCTTCTTCATCCATGCCAGAACCCAAATATCCCTTGCCCAAAGTCCTTTGGATTACCACAGGCACCACAACACCCTCCAGCTCACCCCGAACGGGGCATCAAGGGGTCTGGCAGTCCTATTTAATTTTCCTTGGCGCATTCCCCGCCCGGTTTGAATTACAATCTCCGCGCGACCGGCGCACGGGAAGCCACCGGTGGGAAGGGAAAGCTTGGTCTCCCCCTACC-----
>I401-3
TGGGGTCGCGGTCGGGGCGCAACTCCAGAGAGAGCGCGCACAAGGGTCATCCGTGAAGTCGAA-ACAACGAGGGGAACCAGCACGATAGAACTCGAGTCGGGGCATTCTACCACCACTCATCGTGACGTCCCTCGCCGAGGACTCTCATTTAGGCCAGCCACGCCTAAAGGCATGGGAGGCCAGCATCCGCCGCCCCACACGATAGGTGGGGGCGGGGACGCGATGCGTGACGCCCAGGCAGACGTGCCCTTGGCCTAACGGCTTCGGGCGCAACTTGCGTTCAAAGACTCGATGGTTCACGGGATTCTGCAATTCACACCAAGTATCGCATTTCGCTACGTTCTTCATCGATGCGAGAGCCGAGATATCCGTTGCCGAAAGTCGTTTGGATTACGACAGGCACCACAACACCCTCGAGCTCACCGCGAACGGGGCATCAAGGGGTCTGGCAGTCCTATTTAGTTTTCCTTGGCGCATTCCGCGCCGGGTTTGAGTTACAATCTCCGCGCGACGGGCGCACGGGAAGCGACGGGTGGGAAGGGAAGGCTTGGTCTCCCCCTACC-----
>I401-4
TGGGGTCGCGGTCGGGGCGCAACTCCAGAGAGAGCGCGCACAAGGGTCATCCGTGAAGTCGAA-ACAACGAGGGGAACCAGCACGATAGAACTCGAGTCGGGGCATTCTACCACCACTCATCGTGACGTCCCTCGCCGAGGACTCTCATTTAGGCCAGCCACGCCTAAAGGCATGGGAGGCCAGCATCCGCCGCCCCACACGATAGGTGGGGGCGGCGACGCGATGCGTGACGCCCAGGCAGACGTGCCCTTGGCCTAACGGCTTCGGGCGCAACTTGCGTTCAAAGACTCGATGGTTCACGGGATTCTGCAATTCACACCAAGTATCGCATTTCGCTACGTTCTTCATCGATGCGAGAGCCGAGATATCCGTTGCCGAGAGTCGTTTGGATTACGACAGGCACCACAACACCCTCGAGCTCACCGCGAACGGGGCATCAAGGGGTCTGGCAGTCCTATTTAGTTTTCCTTGGCGCATTCCGCGCCGGGTTTGAGTTACAATCTCCGCGCGACGGGCGCACGGGAAGCGACGGGTGGGAAGGGAAGGCTTGGTCTCCCCCTACC-----
>I402-1
TGGGGTCGCGGTCGGGGCGCAACTCCAGAGAGAGCGCGCACAAGGGTCATCCGTGAAGTCGAAAACACCAAGGGGAACCA-GCCCAATAAACCTCAATTCGGGGCTTTCAACCCCCCCCCACCGGGCCTTCCCTCCCCAAGAACTCTCTTTTAGGCCACCCCCCCCTAAGGGCTGGGGAGGCCAACTCCCCCCCCCCCCCCCAATAGGGGGGGGGGGGACGCGATGGGTGGCGCCCAGGGAGAAGTGCCCTTGGCCTAACGGCTTCCGGCGCAACTTGGGTTCAAAGACTCCATGGGTCACGGGATTCTGCAATTCACACCAAGTATCGCATTTCCCTACCTTCTTCATCCATGCCAAAACCGAAATATCCGTTGCCCAAAGTCGTTTGGATTACCACAGGGACCACAACACCCTCCAGCTCACCCCGAACGGGGCATCAAGGGGTCTGGCAGTCCTATTTAATTTTCCTTGGCGCATTCCCCGCCGGGTTTGAATTACAATCTCCGCCCGACGGGCGCACGGGAAGCGACGGGTGGGAAGGGAAAGCTTGGTCTCCCCCTACC-----
>I402-2
TGGGGTCGCGGTCGGGGCGCAACTCCAGAGAGAGCGCGCACAAGGGTCATCCGTGAAGTCGAA-ACAACGAGGGGAACCAGCACGATAGAACTCGAGTCGGGGCATTCTACCACCACTCATCGTGACGTCCCTCGCCGAGGACTCTCATTTAGGCCAGCCACGCCTAAAGGCATGGGAGGCCAGCATCCGCCGCCCCACACGATAGGTGGGGGCGGCGACGCGATGCGTGACGCCCAGGCAGACGTGCCCTTGGCCTAACGGCTTCGGGCGCAACTTGCGTTCAAAGACTCGATGGTTCACGGGATTCTGCAATTCACACCAAGTATCGCATTTCGCTACGTTCTTCATCGATGCGAGAGCCGAGATATCCGTTGCCGAGAGTCGTTTGGATTACGACAGGCACCACAACACCCTCGAGCTCACCGCGAACGGGGCATCAAGGGGTCTGGCAGTCCTATTTAGTTTTCCTTGGCGCATTCCGCGCCGGGTTTGAGTTACAATCTCCGCGCGACGGGCGCACGGGAAGCGACGGGTGGGAAGGGAAGGCTTGGTCTCCCCCTACC-----
>I402-4
TGGGGTCGCGGTCGGGGCGCAACTCCAGAGAGAGCGCGCACAAGGGTCATCCGTGAAGTCGAAGACAACGAGGGGAACCAGCACGATAGAACTCGAGTCGGGGCATTCTACCACCACTCATCGTGACGTCCCTCGCCGAGGACTCTCATTTAGGCCAGCCACGCCTAAAGGCATGGGAGGCCAACATCCGCCGCCCCACACGATAGGTGGGG-CGGCGACGCGATGCGTGACGCCCAGGCAGACGTGCCCTTGGCCTAACGGCTTCGGGCGCAACTTGCGTTCAAAGACTCGATGGTTCACGGGATTCTGCAATTCACACCAAGTATCGCATTTCGCTACGTTCTTCATCGATGCGAGAGCCGAGATATCCGTTGCCGAGAGTCGTTTGGATTACGACAGGCACCACAACACCCTCGAGCTCACCGCGAACGGGGCATCAAGGGGTCTGGCAGTCCTATTTAGTTTTCCTTGGCGCATTCCGCGCCGGGTTTGAGTTACAATCTCCGCGCGACGGGCGCACGGGAAGCGACGGGTGGGAAGGGAAGGCTTGGTCTCCCCCTACC-----
>I402-5
TGGGGTCGCGGTCGGGGCGCAACTCCAGAGAGAGCGCGCACAAGGGTCATCCGTGAAGTCGAAACAACCAGGGGAACCCG-CCCGATTGAACTCCAGTCCGGGGATTCCACCCCCCCTCCTCCTGGCCTCCCTCCCCCAAGAATCCCCTTTAAGGCAACCCCCCCCAAAGGGATGGGAAGGCCACATCCGCCCCCCCCCCCCAAAAGGGGGGGCGGCGACGCGATGCGTGACGCCCAGGCAGACGTGCCCTTGGCCTAACGGCTTCGGGCGCAACTTGCGTTCAAAGACTCGATGGTTCACGGGATTCTGCAATTCACACCAAGTATCGCATTTCGCTACGTTCTTCATCGATGCGAGAGCCGAAATATCCGTTGCCGAAAGTCGTTTGGATTACGACAGGCACCACAACACCCTCGAGCTCACCGCGAACGGGGCATCAAGGGGTCTGGCAGTCCTATTTAGTTTTCCTTGGCGCATTCCGCGCCGGGTTTGAGTTACAATCTCCGCGCGACGGGCGCACGGGAAGCGACGGGTGGGAAGGGAAGGCTTGGTCTCCCCCTACC-----
>II401-2
TGGGGTCGCGGTCGGGGCGCAACTCCAGAGAGAGCGCGCACAAGGGTCATCCGTGAAGTCGAAAACAACAAGGGGAACCA-CCCCAATAAAATCCAATCCGGGGATTTCTACCCCCCCCCTTCTGGCCTCCCCCCCCCAAGAATCCCCTTTTAGGCCACCCCCCCCAAAGGGCTGGGAAGGCCACCTCCCCCCCCCCCCCCCAAAAGGGGGGGGGGGGACGCGATGCGTGACGCCCAGGGAGACGTGCCCTTGGCCTAACGGCTTCGGGCGCAACTTGCGTTCAAAGACTCGATGGTTCACGGGATTCTGCAATTCACACCAAGTATCGCATTTCGCTACCTTCTTCATCCATGCGAGAGCCGAAATATCCGTTGCCGAAAGTCGTTTGGATTACGACAGGGACCACAACACCCTCCAGCTCACCGCGAACGGGGCATCAAGGGGTCTGGCAGTCCTATTTAGTTTTCCTTGGCGCATTCCCCGCCGGGTTTGAATTACAATCTCCCCGCGACGGGCGCACGGGAAGCGACGGGTGGGAAGGGAAGGCTTGGTCTCCCCCTACC-----
>II401-4
TGGGGTCGCGGTCGGGGCGCAACTCCAGAGAGAGCGCGCACAAGGGTCATCCGTGAAGTCGAAAACACCAGGGGAACCCA-CACGAATAAACTCCGGTCGGGGGATTCCACCCCCCCTCCTCCGGGCCTCCCTCCCCCAAGAATCTCATTTAAGGCCACCCCCCCTAAAGGGATGGGAGGCCACCTCCCCCCCCCCCCACCAAAAGGGGGGGG-GGGGAACCCATGCGTGGCCCCCAAGGCGAACTGGCCTTGGGCTAACGGGTTCCGGCGCAACTTGGGTTCCAAGAATCCATGGGTCACGGGAATCTGCAATTCACACCCAGTATCCCATTTCCCTACCTTCTTCATCCATGCCAAAACCCAAATATCCCTTGCCCAAAGTCCTTTGGATTACCAAAGGGACCCCAACCCCCTCCAACTCCCCCCGAAAGGGGCATCCAGGGGTCTGGGAATCCTATTTAATTTTCCTTGGCGCATTCCCCGCCCGGTTTGAATTACAATCTCCCCGCGACCGGCGCACGGGAAGCCACCGGTGGGAAGGGAAAGGTTGGTCTCCCCCTACC-----
>II401-5
TGGGGTCGCGGTCGGGGCGCAACTCCAGAGAGAGCGCGCACAAGGGTCATCCGTGAAGTCGAAACCACCAAGGGAAACCG-CACCAATAAACTCCAGTCCGGGGATTCCACCCCCCCTCCTCCGGGCCTCCCTCCGCCAAGAATCTCCTTTTAGGCCACCCCCCCCAAAGGGCTGGGAGGCCGCCTCCCCCCCCCCCCACCAAAAGGGGGGGG-GGGGAACCCATGCCTGGCCCCCAAGGAGAAGTGGCCTTGGGCTAACCGCTTCCGGCGCCACTTGGGTTCCAAAAATCCATGGGTCCCGGGAATCCGCCATTCCCACCCAGTATCCCATTTCCCTTCCTTCCTCCTCCAAGCCAAAACCCAAAAATCCCTTGCCCAAAATCCTTTGGATTACCAACGGGACCCCAACCCCCTCCAACTCCCCCCCAAAGGGGCATCCAGGGGTCTGGGAGGCCTATTTAATTTTCCTTGGGGCATTCCCCGCCCGGGTTGAATTACCATCTCCCCCCCACCGGCGCACCGGAAACCACCGGTGGGAAGGGAAAGGTTGGTCTCCCCCTACC-----
>II402-2
TGGGGTCGCGGTCGGGGCGCAACTCCAGAGAGAGCGCGCACAAGGGTCATCCCTGAAGTCGAAAACAACAAGGGAAACCGGACCAATAAACCCCAGTCCGGGGAATCCTCCCCCCCCCCTCCGGGCCTCCCCCCGCCAAGAATTCTCTTTTAGGCCAGCCCCGCCTAAGGGCTGGGAAGGCCACCTCCCCCCCCCCCCCCCAAAAGGGGGGGGGGGGAACCCATGGCGGGACGCCAAGGAGAACTGGCCCTGGGCCTACCGGTTCCGGGGCCACTTGGGTTCCAAAAATCCAAGGGTCACGGGAATCTGGCATTCCAACCCAATATTCCATTTCCCTTCCTTCCTCATCCAAGCCAAAACCCAAAATTCCCTTGGCCAAAAGCCGTTGGAATAACAACGGGACCCCCACCCCCTTCAACTTACCCGGAAAGGGGGATTCAGGGGGCCGGGAATCCCTTTTAATTTTCCCTGGGGGATTCCGCCCCGGGTTTGAATTACCATCTCCG-GCCCACGGGAAGCCGGGAAACGAACGGTGGGAAAGGAAAGCTCGGACCCCCCCAAAC-----
>II402-3
TGGGGTCGCGGTCGGGGCGCAACTCCAGAGAGAGCGCGCACAAGGGTCATCCGTGAAGTCGAAGACAACGAGGGGAACCAGCACGATAGAACTCGAGTCGGGGCATTCTACCACCACTCATCGGGACGTCCCTCGCCAAGGACTCTCATTTAGGCCAGCCACGCCTAAAGGCATGGGAGGCCAACATCCGCCGCCCCACAC-AATAGGGGGGGCGGCGACGCGATGCGTGACGCCCAGGCAGACGTGCCCTTGGCCTAACGGCTTCGGGCGCAACTTGCGTTCAAAGACTCGATGGTTCACGGGATTCTGCAATTCACACCAAGTATCGCATTTCGCTACGTTCTTCATCGATGCGAGAGCCGAGATATCCGTTGCCGAAAGTCGTTTGGATTACGACAGGCACCACAACACCCTCGAGCTCACCGCGAACGGGGCATCAAGGGGTCTGGCAGTCCTATTTAGTTTTCCTTGGCGCATTCCGCGCCGGGTTTGAGTTACAATCTCCGCGCGACGGGCGCACGGGAAGCGACGGGTGGGAAGGGAAGGCTTGGTCTCCCCCTACC-----
>II402-4
TGGGGTCGCGGTCGGGGCGCAACTCCAGAGAGAGCGCGCACAAGGGTCATCCGTGAAGTCGAAACCACCAGGGGAAACCG-CACGAATAAACTCCAGTCGGGGGATTCCACCCCCCCTCCTCCGGGCCTCCCTCCGCCAAGAATCCCCTTTAAGGCCACCCCCCCTAAAGGGATGGGAAGGCCACCTCCGCCCCCCCCCCCCAAAAGGGGGGGCGGCGACGCGATGCGTGACGCCCAGGCAGACGTGCCCTTGGCCTAACGGCTTCGGGCGCAACTTGCGTTCAAAGACTCGATGGTTCACGGGATTCTGCAATTCACACCAAGTATCGCATTTCGCTACGTTCTTCATCGATGCGAGAGCCGAAATATCCGTTGCCGAAAGTCGTTTGGATTACGACAGGCACCACAACACCCTCGAGCTCACCGCGAACGGGGCATCAAGGGGTCTGGCAGTCCTATTTAGTTTTCCTTGGCGCATTCCGCGCCGGGTTTGAGTTACAATCTCCGCGCGACGGGCGCACGGGAAGCGACGGGTGGGAAGGGAAGGCTTGGTCTCCCCCTACC-----
>II402-5
TGGGGTCGCGGTCGGGGCGCAACTCCAGAGAGAGCGCGCACAAGGGTCATCCGTGAAGTCGAAGACAACGAGGGGAACCAGCACGATAGAACTCGAGTCGGGGCATTCTACCACCACTCATCGTGACGTCCCTCGCCGAGGACTCTCATTTAGGCCAGCCACGCCTAAAGGCATGGGAGGCCAACATCCGCCGCCCCACACGATAGGTGGGGGGGGCAACCCGTGGCGGGACCCCCAGGCGAACTGGCCCTTGGCCTAACGGTTTCGGGCGCAACTTGCGTTCAAAAACTCAAGGGTTCACGGAATTCTGCAATTCACACCAAGAATCGCATTTCCCTCCTTTCTTCATCAATGCAAAAGCCAAAATATCCGTTGCCAAAAGTCGTTGGAATTACAACAGGAACCACACCACCCTCAAGTTCACCCCAAACGGGCCATCAAGGGTTCGGGCAGCCCTATTTATTTTCCCTGGGCGCATTCCCCGCCGGGTTGAAGTTACAATCTCCGCCCGACGGGCGCACGGGAACCAACGG--GGGGAAGGAAGGCTG-TTCTCCCCT--CC-----
>III401-2
TGGGGTCGCGGTCGGGGCGCAACTCCAGAGAGAGCGCGCACAAGGGTCATCCGTGAAGTCGAAACCACCAGGGGAACCCG-CACGATAGAACTCCAGTCGGGGCATTCTACCCCCACTCATCGTGGCCTCCCTCCCCCAAGAATCTCATTTAGGGCAGCCACGCCTAAAGGGATGGGAGGGCCACATCCGCCGCCCCCCACCAAAGGGGGGGGCGGCGACGCGATGCGTGACGCCCAGGCAGACGTGCCCTTGGCCTAACGGCTTCGGGCGCAACTTGCGTTCAAAGACTCGATGGTTCACGGGATTCTGCAATTCACACCAAGTATCGCATTTCGCTACGTTCTTCATCGATGCGAGAGCCGAAATATCCGTTGCCGAAAGTCGTTTGGATTACGACAGGCACCACAACACCCTCGAGCTCACCGCGAACGGGGCATCAAGGGGTCTGGCAGTCCTATTTAGTTTTCCTTGGCGCATTCCGCGCCGGGTTTGAGTTACAATCTCCGCGCGACGGGCGCACGGGAAGCGACGGGTGGGAAGGGAAGGCTTGGTCTCCCCCTACC-----
>III401-4
TGGGGTCGCGGTCGGGGCGCAACTCCAGAGAGAGCGCGCACAAGGGTCATCCGTGAAGTCGAA-ACAACGAGGGGAACCAGCACGATAGAACTCGAGTCGGGGCATTCTACCACCACTCATCGTGACGTCCCTCGCCGAGGACTCTCATTTAGGCCAGCCACGCCTAAAGGCATGGGAGGCCAGCATCCGCCGCCCCACACGATAGGTGGGGGCGGGGACGCGATGCGTGACGCCCAGGCAGACGTGCCCTTGGCCTAACGGCTTCGGGCGCAACTTGCGTTCAAAGACTCGATGGTTCACGGGATTCTGCAATTCACACCAAGTATCGCATTTCGCTACGTTCTTCATCGATGCGAGAGCCGAGATATCCGTTGCCGAAAGTCGTTTGGATTACGACAGGCACCACAACACCCTCGAGCTCACCGCGAACGGGGCATCAAGGGGTCTGGCAGTCCTATTTAGTTTTCCTTGGCGCATTCCGCGCCGGGTTTGAGTTACAATCTCCGCGCGACGGGCGCACGGGAAGCGACGGGTGGGAAGGGAAGGCTTGGTCTCCCCCTACC-----
>III402-1
TGGGGTCGCGGTCGGGGCGCAACTCCAGAGAGAGCGCGCACAAGGGTCATCCGTGAAGTCGAAAACAACAAGGGAAACCACCCCAATAAAACTCAATTCGGGGCATTCTACCCCCCCTCTTCGGGCCTCCCCTCGCCAAGAATTCTCTTTTAGGCCACCCCCCCCTAAGGGCTGGGAAGGCCAACTCCCCCCCCCCCCCCGAATAGGGGGGGGGGGGAACCCATGGCTGGCCCCCAAGGAGAAGGGGCCTTGGGCCAACCGGTTCCGGGGCCACTTGGCTTCCAAAAACCGAAGGGTCCCGGGAATCCGGCATTCCCACCCAATAACCCATTTCCCTTCCTTCCTCCTCCAAGCCAAAACCCAAAAATCCCTTGGCCAAAAGCCTTTGGAATAACAACGGGACCCCCACCCCCTCCAACTTCCCCCCAAAGGGGGATTCAGGGGGCCGGGCGGCCTATTTAAGTTTCCTTGGGGCAATCCGGGCCCGGGTTGAATTAACATCCCCC-CCCCACCGGCGCCCCGGAAACCACCGGTGGGAAAGGAAAGGTTGGTCTTCCCCTAAC-----
>III402-2
TGGGGTCGCGGTCGGGGCGCAACTCCAGAGAGAGCGCGCACAAGGGTCATCCGTGAAGTCGAAAACAACAAGGGGAACCAGCACAATAAAACTCAAGTCGGGGCATTCTACCCCCACTCATCGGGACGTCCCTCGCCAAGAACTCTCTTTTAGGCCACCCCCGCCTAAAGGCATGGAAGGCCAACTTCCCCCGCCCCACACAATAGGGGGGGGGGGCAACCCAAGGCGGGACCCCCAGGCAAACTGGCCCTTGGCCTAACGGTTTCGGGCGCAATTTGCGTTCAAAAACTCAAGGGTTCACGGAATTCTGCATTTCACACCAAGAATCGCATTTCCCTCCTTTCTTCATCAATGCAAAAGCCAAAATATCCGTTGCCAAAAGTCGTTGGAATTACAACAGGCCCCACACCACCCTCAAGCTCACCGCAAACGGGGCATCAAGGGGTCGGGCATTCCTATTTATTTTTCCTTGGCGCATTCCGCGCCGGGTTGAATTTACAATCTCCGCGCAACGGGCGCACGGAAGGCAACGGG-GGGGAGGGAAAGGTTGGTCCTCCCCAAC------
>III402-3
TGGGGTCGCGGTCGGGGCGCAACTCCAGAGAGAGCGCGCACAAGGGTCATCCGTGAAGTCGAAAACAACGAGGGGAACCAGCACAATAAAACTCGAGTCGGGGCATTCTACCCCCCCTCATCGGGCCGTCCCTCGCCAAGAACTCTCATTTAGGCCACCCCCCCCAAAGGGCAGGGAAGGCCAACACCCGCCGCCCCACAC-AATAGGGGGGGCGGCGACGCGATGCGTGACGCCCAGGCAGACGTGCCCTTGGCCTAACGGCTTCGGGCGCAACTTGCGTTCAAAGACTCGATGGTTCACGGGATTCTGCAATTCACACCAAGTATCGCATTTCGCTACGTTCTTCATCGATGCGAGAGCCGAAATATCCGTTGCCGAAAGTCGTTTGGATTACGACAGGCACCACAACACCCTCGAGCTCACCGCGAACGGGGCATCAAGGGGTCTGGCAGTCCTATTTAGTTTTCCTTGGCGCATTCCGCGCCGGGTTTGAGTTACAATCTCCGCGCGACGGGCGCACGGGAAGCGACGGGTGGGAAGGGAAGGCTTGGTCTCCCCCTACC-----
>III402-4
TGGGGTCGCGGTCGGGGCGCAACTCCAGAGAGAGCGCGCACAAGGGTCATCCGTGAAGTCGAA-ACAACGAGGGGAACCAGCACGATAGAACTCGAGTCGGGGCATTCTACCACCACTCATCGTGACGTCCCTCGCCGAGGACTCTCATTTAGGCCAGCCACGCCTAAAGGCATGGGAGGCCAGCATCCGCCGCCCCACACGATAGGTGGGGGCGGCGACGCGATGCGTGACGCCCAGGCAGACGTGCCCTTGGCCTAACGGCTTCGGGCGCAACTTGCGTTCAAAGACTCGATGGTTCACGGGATTCTGCAATTCACACCAAGTATCGCATTTCGCTACGTTCTTCATCGATGCGAGAGCCGAGATATCCGTTGCCGAGAGTCGTTTGGATTACGACAGGCACCACAACACCCTCGAGCTCACCGCGAACGGGGCATCAAGGGGTCTGGCAGTCCTATTTAGTTTTCCTTGGCGCATTCCGCGCCGGGTTTGAGTTACAATCTCCGCGCGACGGGCGCACGGGAAGCAACGGGTGGGAAGGGAAGGCTTGGTCTCCCCCTACC-----
>III402-5
TGGGGTCGCGGTCGGGGCGCAACTCCAGAGAGAGCGCGCACAAGGGTCATCCGTGAAGTCGAAACCACCAAGGGAACCCG-CCCCAATAAACTCCGGTCCGGGGATTCCACCCCCCCTCCTCCGGGCCTCCCTCCGCCAAGAATCTTCTTTAAGGCCACCCCCCCTAAAGGGATGGGAGGCCACCTCCCCCCCCCCCCCCCAAAAGGGGGGGC-GGGGAACCCATGCCTGACCCCCAGGGAGAACTGGCCTTGGCCTAACGGCTTCCGGCGCAACTTGGGTTCCAAGAATCCATGGGTCACGGGATTCTGCAATTCCCACCAAGTATCCCATTTCCCTACCTTCTTCCTCCATGCCAAAACCCAAATATCCGTTGCCCAAAATCCTTTGGATTACCAACGGGACCCCAACCCCCTCCAACTCACCCCGAACGGGGCATCCAGGGGTCTGGGAGTCCTATTTAATTTTCCTTGGCGCATTCCCCGCCCGGTTTGAATTACCATCTCCCCGCGACGGGCGCCCGGGAAGCCACCGGTGGGAAGGGAAAGGTTGGTCTCCCCCTACC-----
>IV401-1
TGGGGTCGCGGTCGGGGCGCAACTCCAGAGAGAGCGCGCACAAGGGTCATCCGTGAAGTCGAAGACAACGAGGGGAACCAGCACGATAGAACTCGAGTCGGGGCATTCTACCACCACTCATCGTGACGTCCCTCGCCGAGGACTCTCATTTAGGCCAGCCACGCCTAAAGGCATGGGAGGCCAACATCCGCCGCCCCACACGATAGGTGGGGGCGGCGACGCGATGCGTGACGCCCAGGCAGACGTGCCCTTGGCCTAACGGCTTCGGGCGCAACTTGCGTTCAAAGACTCGATGGTTCACGGGATTCTGCAATTCACACCAAGTATCGCATTTCGCTACGTTCTTCATCGATGCGAGAGCCGAGATATCCGTTGCCGAGAGTCGTTTGGATTACGACAGGCACCACAACACCCTCGAGCTCACCGCGAACGGGGCATCAAGGGGTCTGGCAGTCCTATTTAGTTTTCCTTGGCGCATTCCGCGCCGGGTTTGAGTTACAATCTCCGCGCGACGGGCACACGGGAAGCGACGGGTGGGAAGGGAAGGCTTGGTCTCCCCCTACC-----
>I501-1
TGGGGTCGCGGTCGGGGCGCAACTCCAGAGAGAGCGCGCACAAGGGTCATCCGTGAAGTCGAA-ACAACGAGGGGAACCAGCACGATAGAACTCGAGTCGGGGCATTCTACCACCACTCATCGTGACGTCCCTCGCCGAGGACTCTCATTTAGGCCAGCCACGCCTAAAGGCATGGGAGGCCAGCATCCGCCGCCCCACACGATAGGTGGGGGCGGCGACGCGATGCGTGACGCCCAGGCAGACGTGCCCTTGGCCTAACGGCTTCGGGCGCAACTTGCGTTCAAAGACTCGATGGTTCACGGGATTCTGCAATTCACACCAAGTATCGCATTTCGCTACGTTCTTCATCGATGCGAGAGCCGAGATATCCGTTGCCGAGAGTCGTTTGGATTACGACAGGCACCACAACACCCTCGAGCTCACCGCGAACGGGGCATCAAGGGGTCTGGCAGTCCTATTTAGTTTTCCTTGGCGCATTCCGCGCCGGGTTTGAGTTACAATCTCCGCGCGACGGGCGCACGGGAAGCGACGGGTGGGAAGGGAAGGCTTGGTCTCCCCCTACC-----
>I501-2
TGGGGTCGCGGTCGGGGCGCAACTCCAGAGAGAGCGCGCACAAGGGTCATCCGTGAAGTCGAA-ACAACGAGGGGAACCAGCACGATAGAACTCGAGTCGGGGCATTCTACCACCACTCATCGTGACGTCCCTCGCCGAGGACTCTCATTTAGGCCAGCCACGCCTAAAGGCATGGGAGGCCAGCATCCGCCGCCCCACACGATAGGTGGGGGCGGCGACGCGATGCGTGACGCCCAGGCAGACGTGCCCTTGGCCTAACGGCTTCGGGCGCAACTTGCGTTCAAAGACTCGATGGTTCACGGGATTCTGCAATTCACACCAAGTATCGCATTTCGCTACGTTCTTCATCGATGCGAGAGCCGAGATATCCGTTGCCGAGAGTCGTTTGGATTACGACAGGCACCACAACACCCTCGAGCTCACCGCGAACGGGGCATCAAGGGGTCTGGCAGTCCTATTTAGTTTTCCTTGGCGCATTCCGCGCCGGGTTTGAGTTACAATCTCCGCGCGACGGGCGCACGGGAAGCAACGGGTGGGAAGGGAAGGCTTGGTCTCCCCCTACC-----
>I501-4
TGGGGTCGCGGTCGGGGCGCAACTCCAGAGAGAGCGCGCACAAGGGTCATCCGTGAAGTCGAAGACAACGAGGGGAACCAGCACGATAGAACTCGAGTCGGGGCATTCTACCACCACTCATCGTGACGTCCCTCGCCAAGGACTCTCATTTAGGCCAGCCACGCCTAAAGGCATGGGAGGCCAACATCCGCCGCCCCACACGATAGGTGGGGGCGGCGACGCGATGCGTGACGCCCAGGCAGACGTGCCCTTGGCCTAACGGCTTCGGGCGCAACTTGCGTTCAAAGACTCGATGGTTCACGGGATTCTGCAATTCACACCAAGTATCGCATTTCGCTACGTTCTTCATCGATGCGAGAGCCAAAATATCCGTTGCCAAAAGTCGTTTGGATTACAACAGGCACCACAACACCCTCAAGCTCACCGCGAACGGGGCATCAAGGGGTCTGGCAGTCCTATTTAGTTTTCCTTGGCGCATTCCGCGCCGGGTTTGAGTTACAATCTCCGCGCGACGGGCGCACGGGAAGCGACGGGTGGGAAGGGAAGGCTTGGTCTCCCCCTACC-----
>I502-1
TGGGGTCGCGGTCGGGGCGCAACTCCAGAGAGAGCGCGCACAAGGGTCATCCGTGAAGTCGAAACCA-CCAGGGGAACCAGCACGATAGAACTCCAGTCGGGGCATTCTACCCCCACTCATCCTGACCTCCCTCCCCCAAGAATCTCATTTAGGCCAGCCACGCCTAAAGGGATGGGAGGCAGCATCCGCCCCCCCCCACCATAGGGGGGGGC-GGGGACCCGATGCGTGACGCCCAGGGAGAACTGCCCTTGGCCTAACGGCTTCCGGCGCAACTTGCGTTCAAAGACTCCATGGTTCACGGGATTCTGCAATTCACACCAAGTATCCCATTTCCCTACCTTCTTCATCCATGCCAGAACCCAAATATCCCTTGCCCAAAGTCCTTTGGATTACCACAGGCACCACAACCCCCTCCAGCTCACCCCGAACGGGGCATCAAGGGGTCTGGCAGTCCTATTTAATTTTCCTTGGCGCATTCCCCGCCCGGTTTGAATTACAATCTCCCCGCGACCGGCGCACGGGAAGCCACCGGTGGGAAGGGAAAGCTTGGTCTCCCCCTACC-----
>I502-2
TGGGGTCGCGGTCGGGGCGCAACTCCAGAGAGAGCGCGCACAAGGGTCATCCGTGAAGTCGAAACCACCAGGGGAAACCG-CCCCATAAAACTCCGGTCGGGGGATTCTACCCCCCCTCCTCCGGGCCTCCCCCCCCCAAGAATCTTCTTTTGGGCCACCCCCCCCAAAGGGATGGGAGGCCACATCCGCCCCCCCCCCCGAAAGGGGGGGGG-GGGGACCCGATGGGTGGCGCCCAGGGAGAAGTGGCCTTGGGCTAACGGGTTCCGGCGCAACTTGGGTTCAAAGAATCCATGGGTCACGGGATTCTGCAATTCACACCAAGTATCGCATTTCCCTTCCTTCTTCATCCATGCCAGAACCCAAATATCCGTTGCCCAAAGTCGTTTGGATTACCAAAGGGACCACAACCCCCTCCAACTCACCCCGAAAGGGGCATCCAGGGGTCTGGGAATCCTATTTAATTTTCCTTGGCGCATTCCCCGCCCGGTTTGAATTACAATCTCCCCGCGACCGGCGCACGGGAAACCACCGGTGGGAAGGGAAAGGTTGGTCTCCCCCTACC-----
>I502-3
TGGGGTCGCGGTCGGGGCGCAACTCCAGAGAGAGCGCGCACAAGGGTCATCCGTGAAGTCGAAAACAACAAGGGGAACCAGCACAATGAAACTCGAGTCGGGGCATTCTACCCCCCCTCATCGGGCCGCCCCTCGCCAAGAACTCTCTTTTAGGCCACCCCCCCCTAAGGGCTGGGAAGGCCAACTTCCGCCGCCCCCCAGAATAGGGGGGGGGGGGAACCCAAGGCGGGACCCCCAGGCAAACTGGCCCTGGGCCAACCGGTTTCGGGCGCACTTTGCGTCCAAAAACTCAAGGGTTCACGGAATTCTGCATTTCCCACCAAGAATCGAATTTCCTTCCTTCCTTCTTCAATGCAAAAGCCAAAATATCCGTGGCCAAAAGTCGTTGGAATAACAACAGGACCCCCACCCCCCTCAACTTCCCCCCAAACGGGGAATCAAGGGGCCGGGAGGCCCAATTTAGTTTTCCTGGGCGCATTCCGCGCCGGGTTGAATTAACAATCTCCCCCCAACGGGCGCAGGGAAACCAACGGGGGGAAAGGAAAGGTTGGTCCTCCCCTTACG-----
>I502-4
TGGGGTCGCGGTCGGGGCGCAACTCCAGAGAGAGCGCGCACAAGGGTCATCCGTGAAGTCGAAACAACCAGGGGAACCCG-CACGATAGAACTCCAGTCGGGGCATTCTACCCCCACTCATCGTGACCTCCCTCCCCCAAGAATCTCATTTTGGCCAACCCCCCCTAAAGGGATGGGAAGGCAACATCCGCCGCCCCCCACCAAAGGGGGGGGCGGGGACCCGATGCGTGACGCCCAGGCAGACGTGCCCTTGGCCTAACGGCTTCGGGCGCAACTTGCGTTCAAAGACTCCATGGTTCACGGGATTCTGCAATTCACACCAAGTATCGCATTTCGCTACGTTCTTCATCGATGCGAGAGCCGAAATATCCGTTGCCGAAAGTCGTTTGGATTACGACAGGCACCACAACACCCTCCAGCTCACCGCGAACGGGGCATCAAGGGGTCTGGCAGTCCTATTTAGTTTTCCTTGGCGCATTCCGCGCCGGGTTTGAATTACAATCTCCGCGCGACGGGCGCACGGGAAGCAACGGGTGGGAAGGGAAGGCTTGGTCTCCCCCTACC-----
>I502-5
TGGGGTCGCGGTCGGGGCGCAACTCCAGAGAGAGCGCGCACAAGGGTCATCCGTGAAGTCGAAAACACCAGGGGGAACCGGCCCAATAAACTCCAGTCCGGGGATTCCACCCCCCCCCCTCCGGGCCTCCCCCCCCCAAGAATCCTCTTTTAGGCCACCCCCCCCAAAGGGATGGGAAGGCCACCTCCCCCCCCCCCCCCCAAAAGGGGGGGGGGGCAACCCATGGCTGGCCCCCAAGGCAAACTGGCCCTGGGCCAACCGGTTCCGGGGCCACTTGGCTTCCAAAAATCCAAGGGTCCCCGGAATCCGCCATTTCCACCCAGTATTCCAATTCCCTTCCTTCCTCCTCCAAGCCAAAACCCAAAAAACCCTTGGCCAAAAGCCTTTGGAATAACAACGGGACCCCCACCCCCTCCAACTTCCCCCCAAACGGGCATTCAGGGGTCCGGGCGGCCTATTTAGGTTTCCCTGGGCCCATCCGGCCCCGGGTTGAATTACCAACCCCG-CCCCACCGGGCCCCCGGAAGCCACCGGTGGGAAAGGAAAGGTTGGTCTTCCCCTACC-----
>I503-5
TGGGGTCGCGGTCGGGGCGCAACTCCAGAGAGAGCGCGCACAAGGGTCATCCGTGAAGTCGAAGACAACGAGGGGAACCAGCACGATAAAACTCGAGTCGGGGCATTCTACCACCACTCATCGTGACGTCCCTCGCCAAGGACTCTCATTTAGGCCAGCCACGCCTAAAGGCATGGGAGGCCAACATCCGCCGCCCCACACAATAGGGGGGGGCGGGGACGCGATGCGTGACGCCCAGGCAAACGTGCCCTTGGCCTAACGGCTTCGGGCGCAACTTGCGTTCAAAAACTCAATGGTTCACGGAATTCTGCAATTCACACCAAGTATCGCATTTCCCTACTTTCTTCATCAATGCAAAAGCCAAAATATCCGTTGCCAAAAGTCGTTTGGATTACAACAGGCACCACAACACCCTCAAGCTCACCGCAAACGGGGCATCAAGGGGTCTGGCAGTCCTATTTATTTTTCCTTGGCGCATTCCGCGCCGGGTTTGAGTTACAATCTCCGCCCGACGGGCGCACGGAAAGCAACGGGGGGGAAGGGAAGGCTTGTTCTCCCCTTACC-----
>II501-1
TGGGGTCGCGGTCGGGGCGCAACTCCAGAGAGAGCGCGCACAAGGGTCATCCGTGAAGTCGAA-ACAACGAGGGGAACCAGCACGATAGAACTCGAGTCGGGGCATTCTACCACCACTCATCGTGACGTCCCTCGCCGAGGACTCTCATTTAGGCCAGCCACGCCTAAAGGCATGGGAGGCCAGCATCCGCCGCCCCACACGATAGGTGGGGGCGGCGACGCGATGCGTGACGCCCAGGCAGACGTGCCCTTGGCCTAACGGCTTCGGGCGCAACTTGCGTTCAAAGACTCGATGGTTCACGGGATTCTGCAATTCACACCAAGTATCGCATTTCGCTACGTTCTTCATCGATGCGAGAGCCGAGATATCCGTTGCCGAGAGTCGTTTGGATTACGACAGGCACCACAACACCCTCGAGCTCACCGCGAACGGGGCATCAAGGGGTCTGGCAGTCCTATTTAGTTTTCCTTGGCGCATTCCGCGCCGGGTTTGAGTTACAATCTCCGCGCGACGGGCGCACGGGAAGCAACGGGTGGGAAGGGAAGGCTTGGTCTCCCCCTACC-----
>II501-2
TGGGGTCGCGGTCGGGGCGCAACTCCAGAGAGAGCGCGCACAAGGGTCATCCGTGAAGTCGAA-ACAACGAGGGGAACCAGCACGATAGAACTCGAGTCGGGGCATTCTACCACCACTCATCGTGACGTCCCTCGCCGAGGACTCTCATTTAGGCCAGCCACGCCTAAAGGCATGGGAGGCCAGCATCCGCCGCCCCACACGATAGGTGGGGGCGGCGACGCGATGCGTGACGCCCAGGCAGACGTGCCCTTGGCCTAACGGCTTCGGGCGCAACTTGCGTTCAAAGACTCGATGGTTCACGGGATTCTGCAATTCACACCAAGTATCGCATTTCGCTACGTTCTTCATCGATGCGAGAGCCGAGATATCCGTTGCCGAGAGTCGTTTGGATTACGACAGGCACCACAACACCCTCGAGCTCACCGCGAACGGGGCATCAAGGGGTCTGGCAGTCCTATTTAGTTTTCCTTGGCGCATTCCGCGCCGGGTTTGAGTTACAATCTCCGCGCGACGGGCGCACGGGAAGCGACGGGTGGGAAGGGAAGGCTTGGTCTCCCCCTACC-----
>II501-3
TGGGGTCGCGGTCGGGGCGCAACTCCAGAGAGAGCGCGCACAAGGGTCATCCGTGAAGTCGAAAACAACAAGGGGAACCACCCCAATAAAACTCAATTCGGGGAATTCTACCCCCCCTCATCGGGACTTCCCCCGCCAAGAATTCTCTTTTAGGCCACCCCCCCCTAAAGGCAGGGGAGGCCAACTCCCCCCCCCCCCCCCAAAAGGGGGGGGGGGGAACCCAAGGCTGGACCCCCAGGAGAAGTTGCCCTGGGCCAAACGGTTTCGGGCCCACTTGGCTTTCAAAAATTGAAGGGTTCAGGGAATTCGGCATTTCAAACCAATAATCGATTTTCCTTCCTTTCTTCTTCAAGGCAAAACCCAAAATATCCTTGGCCAAAAGCCTTTGGAATAACAACGGGAACCCCACCCCCTCCAACTTCCCCCCAAAGGGGGATTCAGGGGGCCGGGAATCCTATTTTATTTTTCCTGGGCCCTTCCCCGCCCGGGTTGAAGTACAAACTTCC-CCCCACCGGCGCCCCGGAAACCAACGGGGGGAAGGGAAGGGTTGGTCTTCCCCTTCC-----
>II501-4
TGGGGTCGCGGTCGGGGCGCAACTCCAGAGAGAGCGCGCACAAGGGTCATCCGTGAAGTCGAA-ACAACGAGGGGAACCAGCACGATAGAACTCGAGTCGGGGCATTCTACCACCACTCATCGTGACGTCCCTCGCCGAGGACTCTCATTTAGGCCAGCCACGCCTAAAGGCATGGGAGGCCAGCATCCGCCGCCCCACACGATAGGTGGGGGCGGCGACGCGATGCGTGACGCCCAGGCAGACGTGCCCTTGGCCTAACGGCTTCGGGCGCAACTTGCGTTCAAAGACTCGATGGTTCACGGGATTCTGCAATTCACACCAAGTATCGCATTTCGCTACGTTCTTCATCGATGCGAGAGCCGAGATATCCGTTGCCGAGAGTCGTTTGGATTACGACAGGCACCACAACACCCTCGAGCTCACCGCGAACGGGGCATCAAGGGGTCTGGCAGTCCTATTTAGTTTTCCTTGGCGCATTCCGCGCCGGGTTTGAGTTACAATCTCCGCGCGACGGGCGCACGGGAAGCAACGGGTGGGAAGGGAAGGCTTGGTCTCCCCCTACC-----
>II501-5
TGGGGTCGCGGTCGGGGCGCAACTCCAGAGAGAGCGCGCACAAGGGTCATCCGTGAAGTCGAAGACACCAAGGGAAACCGCACCAAAAAACTCCGGTCCGGGGATTCCACCCCCCCCCCTCCTGGCCTCCCTCCCCCAAGAATCCCCTTTAAGGCAACCCCCCCCAAAGGGATGGGAAGGCCACCTCCGCCCCCCCCCCCCAAAAGGGGGGGGGGGGAACCCATGGCTGGCCCCCAAGGCGAACTGGCCTTGGGCCAACCGGTTCCGGGGCCACTTGGGTTCCAAAAATCCATGGGTCCCGGGAATCCGCCATTCCCACCCAGTATCCCATTTCCCTTCCTTCCTCCTCCAAGCCAAAACCCAAAAAACCCTTGGCCAAAATCCTTTGGAATAACAACGGGACCCCCACCCCCTCCAACTCCCCCCCAAAGGGGCATCCAGGGGTCTGGGAGGCCTAATTAAGTTTCCTTGGCGCAATCCGGGCCCGGGTTGAATTACCATCCCCC-CCCCACCGGCGCACCGGGAACCACCGGTGGGAAAGGAAAGGTTGGTCTTCCCCTACC-----
>II502-1
TGGGGTCGCGGTCGGGGCGCAACTCCAGAGAGAGCGCGCACAAGGGTCATCCGTGAAGTCGAA-ACAACGAGGGGAACCAGCACGATAGAACTCGAGTCGGGGCATTCTACCACCACTCATCGTGACGTCCCTCGCCGAGGACTCTCATTTAGGCCAGCCACGCCTAAAGGCATGGGAGGCCAGCATCCGCCGCCCCACACGATAGGTGGGGGCGGCGACGCGATGCGTGACGCCCAGGCAGACGTGCCCTTGGCCTAACGGCTTCGGGCGCAACTTGCGTTCAAAGACTCGATGGTTCACGGGATTCTGCAATTCACACCAAGTATCGCATTTCGCTACGTTCTTCATCGATGCGAGAGCCGAGATATCCGTTGCCGAGAGTCGTTTGGATTACGACAGGCACCACAACACCCTCGAGCTCACCGCGAACGGGGCATCAAGGGGTCTGGCAGTCCTATTTAGTTTTCCTTGGCGCATTCCGCGCCGGGTTTGAGTTACAATCTCCGCGCGACGGGCGCACGGGAAGCAACGGGTGGGAAGGGAAGGCTTGGTCTCCCCCTACC-----
>II502-3
TGGGGTCGCGGTCGGGGCGCAACTCCAGAGAGAGCGCGCACAAGGGTCATCCGTGAAGTCGAAAACAACAAGGGGAACCAGCACAATAAAATTCAAGTCGGGGCATTCAACCACCACTCATCGGGCCTTCCCTCGCCAAGAACTCTCATTTAGGCCACCCACCCCTAAGGGCAGGGGAGGCCAACATCCGCCGCCCCACAC-AATAGGGGGGGCGGCGACGCGATGCGTGACGCCCAGGCAGACGTGCCCTTGGCCTAACGGCTTCGGGCGCAACTTGCGTTCAAAGACTCGATGGTTCACGGGATTCTGCAATTCACACCAAGTATCGCATTTCGCTACGTTCTTCATCGATGCGAGAGCCGAAATATCCGTTGCCGAAAGTCGTTTGGATTACGACAGGCACCACAACACCCTCGAGCTCACCGCGAACGGGGCATCAAGGGGTCTGGCAGTCCTATTTAGTTTTCCTTGGCGCATTCCGCGCCGGGTTTGAGTTACAATCTCCGCGCGACGGGCGCACGGGAAGCAACGGGTGGGAAGGGAAGGCTTGGTCTCCCCCTACC-----
>II502-4
TGGGGTCGCGGTCGGGGCGCAACTCCAGAGAGAGCGCGCACAAGGGTCATCCGTGAAGTCGAAACCA-CGAGGGGAACCCGCACGATAGAACTCCGGTCCGGGCATTCTACCCCCACTCATCGTGGCCTCCCTCCCCCAAGACTCTCATTTTAGCCAGCCCCCCCTAAAGGGATGGGAGGCCGCCTCCGCCCCCCCCCCCCATAGGGGGGGGC-GGGGACCCGATGCGTGACGCCCAAGGAGAAGTGCCCTTGGCCTAACGGCTTCCGGCGCAACTTGCGTTCAAAGACTCCATGGTTCACGGGATTCTGCAATTCACACCAAGTATCCCATTTCCCTACCTTCTTCATCCATGCCAGAACCCAAATATCCCTTGCCCAAAGTCCTTTGGATTACCACAGGGACCACAACACCCTCCAGCTCACCCCGAACGGGGCATCAAGGGGTCTGGCAGTCCTATTTAATTTTCCTTGGCGCATTCCCCGCCCGGTTTGAATTACAATCTCCCCGCGACCGGCGCACGGGAAGCCACCGGTGGGAAGGGAAAGCTTGGTCTCCCCCTACC-----
>II502-5
TGGGGTCGCGGTCGGGGCGCAACTCCAGAGAGAGCGCGCACAAGGGTCATCCGTGAAGTCGAAGACAACGAGGGGAACCAGCACGATAAAACTCGAGTCGGGGCATTCTACCACCACTCATCGGGACGTCCCTCGCCAAGGACTCTCTTTTAGGCCAGCCACGCCTAAGGGCAGGGGAGGCCAACATCCGCCGCCCCCCAC-AATAGGGGGGGGGGGGACGCGATGCGTGACGCCCAGGCAGACGTGCCCTTGGCCTAACGGCTTCGGGCGCAACTTGCGTTCAAAGACTCGATGGTTCACGGGATTCTGCAATTCACACCAAGTATCGCATTTCGCTACGTTCTTCATCGATGCGAGAGCCGAAATATCCGTTGCCGAAAGTCGTTTGGATTACGACAGGCACCACAACACCCTCGAGCTCACCGCGAACGGGGCATCAAGGGGTCTGGCAGTCCTATTTAGTTTTCCTTGGCGCATTCCGCGCCGGGTTTGAATTACAATCTCCGCGCGACGGGCGCACGGGAAGCAACGGGTGGGAAGGGAAGGCTTGGTCTCCCCCTACC-----
>II503-2
TGGGGTCGCGGTCGGGGCGCAACTCCAGAGAGAGCGCGCACAAGGGTCATCCGTGAAGTCGAA-ACAACGAGGGGAACCAGCACGATAGAACTCGAGTCGGGGCATTCTACCACCACTCATCGTGACGTCCCTCGCCGAGGACTCTCATTTAGGCCAGCCACGCCTAAAGGCATGGGAGGCCAGCATCCGCCGCCCCACACGATAGGTGGGGGCGGCGACGCGATGCGTGACGCCCAGGCAGACGTGCCCTTGGCCTAACGGCTTCGGGCGCAACTTGCGTTCAAAGACTCGATGGTTCACGGGATTCTGCAATTCACACCAAGTATCGCATTTCGCTACGTTCTTCATCGATGCGAGAGCCGAGATATCCGTTGCCGAGAGTCGTTTGGATTACGACAGGCACCACAACACCCTCGAGCTCACCGCGAACGGGGCATCAAGGGGTCTGGCAGTCCTATTTAGTTTTCCTTGGCGCATTCCGCGCCGGGTTTGAGTTACAATCTCCGCGCGACGGGCGCACGGGAAGCGACGGGTGGGAAGGGAAGGCTTGGTCTCCCCCTACC-----
>II503-3
TGGGGTCGCGGTCGGGGCGCAACTCCAGAGAGAGCGCGCACAAGGGTCATCCGTGAAGTCGAAACAACCAGGGGAACCCG-CACGATAGAACTCCAGTCGGGGCATTCTACCACCACTCATCGTGACGTCCCTCCCCGAGGACTCTCATTTTTGCCAGCCACGCCTAAAGGGATGGGAGGGCAGCATCCGCCGCCCCACACGATAGGTGGGGGGGGGGACGCGATGCGTGACGCCCAGGCAGACGTGCCCTTGGCCTAACGGCTTCGGGCGCAACTTGCGTTCAAAGACTCGATGGTTCACGGGATTCTGCAATTCACACCAAGTATCGCATTTCGCTACGTTCTTCATCCATGCGAGAGCCGAAATATCCGTTGCCGAAAGTCGTTTGGATTACGACAGGGACCACAACACCCTCCAGCTCACCGCGAACGGGGCATCAAGGGGTCTGGGAGTCCTATTTAATTTTCCTTGGCGCATTCCGCGCCGGGTTTGAGTTACAATCTCCCCGCCACCGGCGCACGGGAAGCAACCGGTGGGAAGGGAAGGCTTGGTCTCCCCCTTCC-----
>II503-4
TGGGGTCGCGGTCGGGGCGCAACTCCAGAGAGAGCGCGCACAAGGGTCATCCGTGAAGTCGAAGACAACGAGGGGAACCAGCACGATAGAACTCGAGTCGGGGCATTCTACCACCACTCATCGGGACGTCCCTCGCCAAGGACTCTCTTTTAGGCCAGCCACGCCTAAAGGCAGGGGAGGCCAACATCCGCCGCCCCCCCCAATAGGGGGGGGCGGCAACCCGATGCGGGACGCCCAGGCAAACTTGCCCTTGGCCTAACGGCTTCGGGCGCAACTTGCGTTCAAAAACTCAATGGTTCACGGAATTCTGCAATTCACACCAAGTATCGCATTTCCCTACTTTCTTCATCAATGCAAAAGCCAAAATATCCGTTGCCAAAAGTCGTTGGAATTACAACAGGCACCACAACACCCTCAAGCTCACCGCAAACGGGGCATCAAGGGGTCTGGCAGTCCTATTTATTTTTCCTTGGCGCATTCCGCGCCGGGTTTAATTTACAATCTCCGCGCGACGGGCGCACGGAAAGCAACGGGTGGAAAGGAAAGGCTTGGTCTCCCCCTACC-----
>III501-2
TGGGGTCGCGGTCGGGGCGCAACTCCAGAGAGAGCGCGCACAAGGGTCATCCGTGAAGTCGAA-ACAACGAGGGGAACCAGCACGATAGAACTCGAGTCGGGGCATTCTACCACCACTCATCGTGACGTCCCTCGCCGAGGACTCTCATTTAGGCCAGCCACGCCTAAAGGCATGGGAGGCCAGCATCCGCCGCCCCACACGATAGGTGGGGGCGGCGACGCGATGCGTGACGCCCAGGCAGACGTGCCCTTGGCCTAACGGCTTCGGGCGCAACTTGCGTTCAAAGACTCGATGGTTCACGGGATTCTGCAATTCACACCAAGTATCGCATTTCGCTACGTTCTTCATCGATGCGAGAGCCGAGATATCCGTTGCCGAGAGTCGTTTGGATTACGACAGGCACCACAACACCCTCGAGCTCACCGCGAACGGGGCATCAAGGGGTCTGGCAGTCCTATTTAGTTTTCCTTGGCGCATTCCGCGCCGGGTTTGAGTTACAATCTCCGCGCGACGGGCGCACGGGAAGCAACGGGTGGGAAGGGAAGGCTTGGTCTCCCCCTACC-----
>III501-3
TGGGGTCGCGGTCGGGGCGCAACTCCAGAGAGAGCGCGCACAAGGGTCATCCGTGAAGTCGAAACCA-CGAGGGGAACCAGCACGATAGAACTCCAGTCGGGGCATTCTACCCCCACTCATCGTGACCTCCCTCCCCCAAGACTCTCATTTAGGCCAGCCACCCCTAAAGGCATGGGAGGCAGCATCCGCCGCCCCCCACCATAAGGGGGGGC-GGGGACGCGATGCGTGACGCCCAGGGAGAAGTGCCCTTGGCCTAACGGCTTCCGGCGCAACTTGCGTTCAAAGACTCCATGGTTCACGGGATTCTGCAATTCACACCAAGTATCGCATTTCCCTACCTTCTTCATCCATGCCAGAGCCGAAATATCCGTTGCCCAAAGTCGTTTGGATTACCACAGGCACCACAACACCCTCCAGCTCACCGCGAACGGGGCATCAAGGGGTCTGGCAGTCCTATTTAATTTTCCTTGGCGCATTCCGCGCCGGGTTTGAATTACAATCTCCGCGCGACGGGCGCACGGGAAGCAACCGGTGGGAAGGGAAAGCTTGGTCTCCCCCTACC-----
>III501-4
TGGGGTCGCGGTCGGGGCGCAACTCCAGAGAGAGCGCGCACAAGGGTCATCCGTGAAGTCGAA-ACAACGAGGGGAACCAGCACGATAGAACTCGAGTCGGGGCATTCTACCACCACTCATCGTGACGTCCCTCGCCGAGGACTCTCATTTAGGCCAGCCACGCCTAAAGGCATGGGAGGCCAGCATCCGCCGCCCCACACGATAGGTGGGGGCGGCGACGCGATGCGTGACGCCCAGGCAGACGTGCCCTTGGCCTAACGGCTTCGGGCGCAACTTGCGTTCAAAGACTCGATGGTTCACGGGATTCTGCAATTCACACCAAGTATCGCATTTCGCTACGTTCTTCATCGATGCGAGAGCCGAGATATCCGTTGCCGAGAGTCGTTTGGATTACGACAGGCACCACAACACCCTCGAGCTCACCGCGAACGGGGCATCAAGGGGTCTGGCAGTCCTATTTAGTTTTCCTTGGCGCATTCCGCGCCGGGTTTGAGTTACAATCTCCGCGCGACGGGCGCACGGGAAGCAACGGGTGGGAAGGGAAGGCTTGGTCTCCCCCTACC-----
>III503-1
TGGGGTCGCGGTCGGGGCGCAACTCCAGAGAGAGCGCGCACAAGGGTCATCCGTGAAGTCGAA-ACAACGAGGGGAACCAGCACGATAGAACTCGAGTCGGGGCATTCTACCACCACTCATCGTGACGTCCCTCGCCGAGGACTCTCATTTAGGCCAGCCACGCCTAAAGGCATGGGAGGGCAGCATCCGCCGCCCCACACGATAGGGGGGGGCGGGGACGCGATGCGTGACGCCCAGGGAGACGTGCCCTTGGCCTAACGGCTTCGGGCGCAACTTGCGTTCAAAGACTCCATGGTTCACGGGATTCTGCAATTCACACCAAGTATCGCATTTCGCTACGTTCTTCATCGATGCGAGAGCCGAAATATCCGTTGCCGAAAGTCGTTTGGATTACGACAGGCACCACAACACCCTCCAGCTCACCGCGAACGGGGCATCAAGGGGTCTGGCAGTCCTATTTAGTTTTCCTTGGCGCATTCCGCGCCGGGTTTGAATTACAATCTCCGCGCGACGGGCGCACGGGAAGCAACGGGTGGGAAGGGAAGGCTTGGTCTCCCCCTACC-----
>III503-2
TGGGGTCGCGGTCGGGGCGCAACTCCAGAGAGAGCGCGCACAAGGGTCATCCGTGAAGTCGAA-ACAACGAGGGGAACCAGCACGATAGAACTCGAGTCGGGGCATTCTACCACCACTCATCGTGACGTCCCTCGCCGAGGACTCTCATTTAGGCCAGCCACGCCTAAAGGCATGGGAGGCCAGCATCCGCCGCCCCACACGATAGGTGGGGGCGGCGACGCGATGCGTGACGCCCAGGCAGACGTGCCCTTGGCCTAACGGCTTCGGGCGCAACTTGCGTTCAAAGACTCGATGGTTCACGGGATTCTGCAATTCACACCAAGTATCGCATTTCGCTACGTTCTTCATCGATGCGAGAGCCGAGATATCCGTTGCCGAGAGTCGTTTGGATTACGACAGGCACCACAACACCCTCGAGCTCACCGCGAACGGGGCATCAAGGGGTCTGGCAGTCCTATTTAGTTTTCCTTGGCGCATTCCGCGCCGGGTTTGAGTTACAATCTCCGCGCGACGGGCGCACGGGAAGCAACGGGTGGGAAGGGAAGGCTTGGTCTCCCCCTACC-----
>I601-1
TGGGGTCGCGGTCGGGGCGCAACTCCAGAGAGAGCGCGCACAAGGGTCATCCGTGAAGTCGAAAACAACAAGGGAAACCA-CCCCAATAAACTCCGGTCCGGGGATTCCACCCCCCCCCCTCCGGGCCTCCCCCCCCCAAGAATCCCCTTTTAGGCAACCCCCCCCAAAGGGATGGGAAGGCCACATCCCCCCCCCCCCCCCAAAAGGGGGGGGGGGGACCCGATGCGGGACGCCCAGGCAAACGTGCCCTTGGCCTAACGGCTTCGGGCGCAACTTGCGTTCAAAAACTCAATGGTTCACGGGATTCTGCAATTCACACCAAGTATCCCATTTCCCTACGTTCTTCATCGATGCGAAAGCCAAAAAATCCGTTGCCAAAAGTCGTTTGGATTACAACAGGGACCACAACACCCTCAAGCTCACCCCGAACGGGGCATCAAGGGGTCTGGGAGTCCTATTTATTTTTCCTTGGCCCATTCCCCGCCGGGTTTGAGTTACAATCTCCCCCCAACGGGCCCCCGGGAACCAACGGGGGGAAAGGGAAGGCTTGGTCCCCCCCTACC-----
>I601-2
TGGGGTCGCGGTCGGGGCGCAACTCCAGAGAGAGCGCGCACAAGGGTCATCCGTGAAGTCGAAACCACCAGGGGAACCCG-CACGATAGAACTCCAGTCCGGGCATTCTACCCCCACTCATCCTGACCTCCCTCCCCCAAGAATCTCATTTAAGCCAGCCACCCCTAAAGGGATGGGAGGCAACATCCGCCCCCCCCCACCAAAAGGGGGGGC-GGGGACCCCATGCGTGACCCCCAAGGAGAACTGCCCTTGGCCTAACGGCTTCCGGCGCAACTTGCGTTCAAAGACTCCATGGGTCACGGGATTCTGCAATTCACACCAAGTATCCCATTTCCCTACCTTCTTCATCCATGCCAGAACCCAAATATCCCTTGCCCAAAGTCCTTTGGATTACCACAGGGACCACAACCCCCTCCAACTCACCCCCAAAGGGGCATCAAGGGGTCTGGGAGTCCTATTTAATTTTCCTTGGCGCATTCCCCGCCCGGTTTGAATTACAATCTCCGCGCCACGGGCGCACGGGAAGCAACGGGTGGGAAGGGAAGGCTTGGTCT-CCCCTACC-----
>I601-5
TGGGGTCGCGGTCGGGGCGCAACTCCAGAGAGAGCGCGCACAAGGGTCATCCGTGAAGTCGAA-ACAACGAGGGGAACCAGCACGATAGAACTCGAGTCGGGGCATTCTACCACCACTCATCGTGACGTCCCTCGCCGAGGACTCTCATTTAGGCCAGCCACGCCTAAAGGCATGGGAGGCCAGCATCCGCCGCCCCACACGATAGGTGGGGGCGGGGACGCGATGCGTGACGCCCAGGCAGACGTGCCCTTGGCCTAACGGCTTCGGGCGCAACTTGCGTTCAAAGACTCGATGGTTCACGGGATTCTGCAATTCACACCAAGTATCGCATTTCGCTACCTTCTTCATCGATGCGAGAGCCGAAATATCCGTTGCCGAAAGTCGTTTGGATTACGACAGGCACCACAACACCCTCGAGCTCACCGCGAACGGGGCATCAAGGGGTCTGGCAGTCCTATTTAGTTTTCCTTGGCGCATTCCGCGCCGGGTTTGAGTTACAATCTCCGCGCGACGGGCGCACGGGAAGCGACGGGTGGGAAGGGAAGGCTTGGTCTCCCCCTACC-----
>II601-2
TGGGGTCGCGGTCGGGGCGCAACTCCAGAGAGAGCGCGCACAAGGGTCATCCGTGAAGTCGAAAACAACAAGGGGAACCAGCACAATAAAACTCGAGTCGGGGCATTCTACCACCACTCATCGGGACGTCCCTCGCCAAGGATTCTCTTTTAGGCCAGCCACGCCTAAAGGCATGGGAGGCCAACATCCGCCGCCCCACACAATAGGGGGGGGCGGCAACGCGATGCGGGACGCCCAGGCAAACTTGCCCTTGGCCTAACGGCTTCGGGCGCAACTTGCGTTCAAAAACTCAATGGTTCACGGAATTCTGCAATTCACACCAAGTATCGCATTTCCCTACTTTCTTCATCAATGCAAGAGCCAAAATATCCGTTGCCAAAAGTCGTTTGAATTACAACAGGCACCACAACACCCTCAAGCTCACCGCAAACGGGGCATCAAGGGGTCTGGCAGTCCTATTTAGTTTTCCTTGGCGCATTCCGCGCCGGGTTTGATTTACAATCTCCCCCCGACGGGCGCACGGAAAGCAACGGGTGGAAAGGAAAGGCTTGGTCTCCCCCTACC-----
>III601-1
TGGGGTCGCGGTCGGGGCGCAACTCCAGAGAGAGCGCGCACAAGGGTCATCCGTGAAGTCGAAAACAACAAGGGGAACCGGCCCAATGAAACTCAAGTCGGGGCATTCTACCACCCCTCATCGGGACTTCCCTCGCCAAGAACTCTCATTTAGGCCACCCACCCCTAAAGGCAGGGAAGGCCAACATCCGCCGCCCCACACAATAGGGGGGGGCGGCAACCCAATGCGGGACCCCCAGGCAAACTTGCCCTTGGCCTAACGGTTTCGGGCGCAACTTGCGTTCAAAAACTCAAGGGTTCACGGAATTCTGCAATTCACACCAAGTATCGCATTTCCCTCCTTTCTTCATCAATGCAAAAGCCAAAATATCCGTTGCCAAAAGTCGTTGGAATTACAACAGGCACCACACCCCCCTCAACCTCACCCCAAACGGGGCATCAAGGGGTCGGGCAGCCCTATTTATTTTTCCTTGGCCCATTCCCCGCCGGGTTTAATTTACAATCTCCCCCCAACGGGCCCCCGGAAACCAACGGGGGGAAAGGAAAGGCTGGTTCTCCCCTTACC-----
>III601-2
TGGGGTCGCGGTCGGGGCGCAACTCCAGAGAGAGCGCGCACAAGGGTCATCCGTGAAGTCGAAACAACCAGGGGAAACCA-GCCCATAAAACTCCGGTCCGGGGATTCTACCCCCACTCATCGTGGCCTCCCTCCCCCAAGAATCTCATTTAGGGCAGCCCCCCCTAAAGGGATGGGAGGCCGCATCCGCCCCCCCCCACGAAAGGGGGGGGG-GGGGACCCGATGGGTGGCGCCCAGGGCGAAGTGGCCTTGGGCTAACGGCTTCCGGGGCAACTTGGGTTCAAAAAATCCATGGGTCACGGGATTCTGCAATTCACACCAAGTATCGCATTTCCCTACCTTCTTCATCCATGCCAGAACCCAAATATCCCTTGCCCAAAATCCTTTGGATTACCACAGGGACCACAACCCCCTCCAACTCACCCCCAACGGGGCATCCAGGGGTCTGGGAGTCCTATTTAATTTTCCTTGGCGCATTCCGCGCCCGGTTTGAATTACAATCTCCCCGCCACCGGCGCACCGGAAGCAACCGGTGGGAAGGGAAAGCTTGGTCTCCCCCTACC-----
>III601-3
TGGGGTCGCGGTCGGGGCGCAACTCCAGAGAGAGCGCGCACAAGGGTCATCCGTGAAGTCGAAGACAACGAGGGGAACCAGCACGATAGAACTCGAGTCGGGGCATTCTACCACCACTCATCGTGACGTCCCTCGCCGAGGACTCTCATTTAGGCCAGCCACGCCTAAAGGCATGGGAGGCCAACATCCGCCGCCCCACACGATAGGTGGGGGCGGCGACGCGATGCGTGACGCCCAGGCAGACGTGCCCTTGGCCTAACGGCTTCGGGCGCAACTTGCGTTCAAAGACTCGATGGTTCACGGGATTCTGCAATTCACACCAAGTATCGCATTTCGCTACGTTCTTCATCGATGCGAGAGCCGAGATATCCGTTGCCGAGAGTCGTTTGGATTACGACAGGCACCACAACACCCTCGAGCTCACCGCGAACGGGGCATCAAGGGGTCTGGCAGTCCTATTTAGTTTTCCTTGGCGCATTCCGCGCCGGGTTTGAGTTACAATCTCCGCGCGACGGGCGCACGGGAAGCGACGGGTGGGAAGGGAAGGCTTGGTCTCCCCCTACC-----
>III601-4
TGGGGTCGCGGTCGGGGCGCAACTCCAGAGAGAGCGCGCACAAGGGTCATCCGTGAAGTCGAAAACAACAAGGGGAACCAGCACAATGAAACCGAAGTCGGGGCATTCTACCCCCCCTCATCGGGCCGTCCCTCGCCAAGAACTCTCATTTAGGCCACCCACCCCTAAGGGCAGGGGAGGCCAACATCCGCCGCCCCACACAATAGGGGGGGGCGGCAACCCGATGCGGGACCCCCAGGCAAACTTGCCCTTGGCCTAACGGCTTCGGGCGCAACTTGCGTTCAAAAACTCAATGGTTCACGGAATTCTGCAATTCACACCAAGTATCGCATTTCCCTCCTTTCTTCATCAATGCAAAAGCCAAAATATCCGTTGCCAAAAGTCGTTGGAATTACAACAGGCACCACACCCCCCTCAAGCTCACCGCAAACGGGGCATCAAGGGGTCTGGCGGTCCTATTTAGTTTTCCTTGGCCCATTCCCCGCCGGGTTTAATTTACAATCTCCCCCCAACGGGCCCACGGAAGCCAACGGGGGGAAAGGAAAGGCTGGTTCTCCCCCTACC-----
>IV601-1
TGGGGTCGCGGTCGGGGCGCAACTCCAGAGAGAGCGCGCACAAGGGTCATCCGTGAAGTCGAAAACACCAGGGGAACCCG-CACGATAAAACTCCGGTCCGGGCATTCTACCCCCACTCATCCTGGCCTCCCTCCCCCAAGAATCTCATTTAAGGCAGCCACCCCTAAAGGGATGGGAGGCCACATCCGCCGCCCCCCACGAAAGGGGGGGGG-GGGGACCCCATGCGTGACCCCCAAGGAGAACTGGCCTTGGGCTAACGGCTTCCGGCGCAACTTGGGTTCAAAGAATCCATGGGTCACGGGAATCTGCAATTCACACCAAGTATCCCATTTCCCTACCTTCTTCATCCATGCCAGAACCCAAATATCCCTTGCCCAAAGTCCTTTGGATTACCAACGGGACCCCAACCCCCTCCAACTCACCCCGAAAGGGGCATCCAGGGGTCTGGGAATCCTATTTAATTTTCCTTGGCGCATTCCCCGCCCGGTTTGAATTACAATCTCCCCCCGACCGGCGCACGGGAAACCACCGGTGGGAAGGGAAAGCTTGGTCTCCCCCTACC-----
>IV601-2
TGGGGTCGCGGTCGGGGCGCAACTCCAGAGAGAGCGCGCACAAGGGTCATCCGTGAAGTCGAA-ACAACGAGGGGAACCAGCACGATAGAACTCGAGTCGGGGCATTCTACCACCACTCATCGTGACGTCCCTCGCCGAGGACTCTCATTTAGGCCAGCCACGCCTAAAGGCATGGGAGGCCAGCATCCGCCGCCCCACACGATAGGTGGGGGCGGCGACGCGATGCGTGACGCCCAGGCAGACGTGCCCTTGGCCTAACGGCTTCGGGCGCAACTTGCGTTCAAAGACTCGATGGTTCACGGGATTCTGCAATTCACACCAAGTATCGCATTTCGCTACGTTCTTCATCGATGCGAGAGCCGAGATATCCGTTGCCGAGAGTCGTTTGGATTACGACAGGCACCACAACACCCTCGAGCTCACCGCGAACGGGGCATCAAGGGGTCTGGCAGTCCTATTTAGTTTTCCTTGGCGCATTCCGCGCCGGGTTTGAGTTACAATCTCCGCGCGACGGGCGCACGGGAAGCGACGGGTGGGAAGGGAAGGCTTGGTCTCCCCCTACC-----
>IV601-4
TGGGGTCGCGGTCGGGGCGCAACTCCAGAGAGAGCGCGCACAAGGGTCATCCGTGAAGTCGAAGACAACGAGGGGAACCAGCACGATAGAACTCGAGTCGGGGCATTCTACCACCACTCATCGTGACGTCCCTCGCCGAGGACTCTCATTTAGGCCAGCCACGCCTAAAGGCATGGGAGGCCAACATCCGCCGCCCCACACGATAGGTGGGGGCGGCGACGCGATGCGTGACGCCCAGGCAGACGTGCCCTTGGCCTAACGGCTTCGGGCGCAACTTGCGTTCAAAGACTCGATGGTTCACGGGATTCTGCAATTCACACCAAGTATCGCATTTCGCTACGTTCTTCATCGATGCGAGAGCCGAGATATCCGTTGCCGAGAGTCGTTTGGATTACGACAGGCACCACAACACCCTCGAGCTCACCGCGAACGGGGCATCAAGGGGTCTGGCAGTCCTATTTAGTTTTCCTTGGCGCATTCCGCGCCGGGTTTGAGTTACAATCTCCGCGCGACGGGCGCACGGGAAGCGACGGGTGGGAAGGGAAGGCTTGGTCTCCCCCTACC-----
>V601-1
TGGGGTCGCGGTCGGGGCGCAACTCCAGAGAGAGCGCGCACAAGGGTCATCCGTGAAGTCGAAGACAACGAGGGGAACCAGCACGATAGAACTCGAGTCGGGGCATTCTACCACCACTCATCGTGACGTCCCTCGCCGAGGACTCTCATTTAGGCCAGCCACGCCTAAAGGCATGGGAGGCCAACATCCGCCGCCCCACACGATAGGTGGGGGCGGCGACGCGATGCGTGACGCCCAGGCAGACGTGCCCTTGGCCTAACGGCTTCGGGCGCAACTTGCGTTCAAAGACTCGATGGTTCACGGGATTCTGCAATTCACACCAAGTATCGCATTTCGCTACGTTCTTCATCGATGCGAGAGCCGAGATATCCGTTGCCGAGAGTCGTTTGGATTACGACAGGCACCACAACACCCTCGAGCTCTCCGCGAACGGGGCATCAAGGGGTCTGGCAGTCCTATTTAGTTTTCCTTGGCGCATTCCGCGCCGGGTTTGAGTTACAATCTCCGCGCGACGGGCGCACGGGAAGCGACGGGTGGGAAGGGAAGGCTTGGTCTCCCCCTACC-----
>V601-4
TGGGGTCGCGGTCGGGGCGCAACTCCAGAGAGAGCGCGCACAAGGGTCATCCGTGAAGTCGAAGACAACGAGGGGAACCAGCACGATAGAACTCGAGTCGGGGCATTCTACCACCACTCATCGTGACGTCCCTCGCCGAGGACTCTCATTTAGGCCAGCCACGCCTAAAGGCATGGGAGGCCAACATCCGCCGCCCCACACGATAGGTGGGGGCGGCGACGCGATGCGTGACGCCCAGGCAGACGTGCCCTTGGCCTAACGGCTTCGGGCGCAACTTGCGTTCAAAGACTCGATGGTTCACGGGATTCTGCAATTCACACCAAGTATCGCATTTCGCTACGTTCTTCATCGATGCGAGAGCCGAGATATCCGTTGCCGAGAGTCGTTTGGATTACGACAGGCACCACAACACCCTCGAGCTCACCGCGAACGGGGCATCAAGGGGTCTGGCAGTCCTATTTAGTTTTCCTTGGCGCATTCCGCGCCGGGTTTGAGTTACAATCTCCGCGCGACGGGCGCACGGGAAGCGACGGGTGGGAAGGGAAGGCTTGGTCTCCCCCTACC-----
>VI601-1
TGGGGTCGCGGTCGGGGCGCAACTCCAGAGAGAGCGCGCACAAGGGTCATCCGTGAAGTCGAAACAACCAGGGGAACCCG-CACCATTAAACTCCAGTCCGGGCATTCCACCCCCACTCCTCCTGGCCTCCCTCCCCCAAGAATCTCATTTTAGGCAACCCCCCCTAAAGGGATGGGAGGCCACATCCGCCCCCCCCCACGAAAAGGGGGGGG-GGGGACCCCATGCGTGGCGCCCAAGGAGAACTGGCCTTGGGCTAACGGCTTCCGGCGCAACTTGGGTTCAAAGAATCCATGGGTCACGGGAATCTGCAATTCACACCAAGTATCCCATTTCCCTACCTTCTTCATCCATGCCAGAACCCAAATATCCGTTGCCCAAAGTCCTTTGGATTACCAAAGGGACCACAACCCCCTCCAACTCACCCCCAAAGGGGCATCAAGGGGTCTGGGAGTCCTATTTAATTTTCCTTGGCGCATTCCCCGCCCGGTTTGAATTACCATCTCCCCCCCACCGGCGCACGGGAAGCAACCGGTGGGAAGGGAAGGCTTGGTCTCCCCCTACC-----
>VI601-2
TGGGGTCGCGGTCGGGGCGCAACTCCAGAGAGAGCGCGCACAAGGGTCATCCGTGAAGTCGAAGACAACGAGGGGAACCAGCACGATAGAACTCGAGTCGGGGCATTCTACCACCACTCATCGTGACGTCCCTCGCCGAGGACTCTCATTTAGGCCAGCCACGCCTAAAGGCATGGGAGGCCAACATCCGCCGCCCCACACGATAGGTGGGGGCGGCGACGCGATGCGTGACGCCCAGGCAGACGTGCCCTTGGCCTAACGGCTTCGGGCGCAACTTGCGTTCAAAGACTCGATGGTTCACGGGATTCTGCAATTCACACCAAGTATCGCATTTCGCTACGTTCTTCATCGATGCGAGAGCCAAGATATCCGTTGCCAAAAGTCGTTTGGATTACGACAGGCACCACAACACCCTCGAGCTCACCGCGAACGGGGCATCAAGGGGTCTGGCAGTCCTATTTAGTTTTCCTTGGCGCATTCCGCGCCGGGTTTGAGTTACAATCTCCGCGCGACGGGCGCACGGGAAGCGACGGGTGGGAAGGGAAGGCTTGGTCTCCCCCTACCACAAA
>BS1(I701-1)
TGACCTGGGGTCGCGGTCGGGGCGCAACTCCAGAGAGAGCGCGCACAAGGGTCATCCGTGAAGTCGAAGACAACAAGGGGAACCAGCACGATAGAACTCGAGCCGGGGCATTCTACCACCACTCATCGGGACGTCCCTCGCCAAGGACTCTCATTTAGGCCAGCCACGCCTAAAGGCATGGGAGGCCAACATCCGCCGCCCCACACAATAGGGGGGGGGGGGAACCCGATGCTTGACGCCCAGGCAAACGTGCCCTGGGCCTAACGGCTTCGGGCGCAACTTGCGTTCAAAAACTCAAGGGTTCACGGGATTCTGCATTTCACACCAAGTATCGCTTTTCCTTACGTTCTTCATCGAGGCAAAAGCCAAGATATCCTTTGCCGAAAGTCGTTGGAATTACGACGGGCCCCACAACACCTTCAACCTCCCCCCGAAGGGGGAATCAAGGGGTCGGGCATCCCTTTTAAGTTTTCTTGGGCCCTTCCCCCCCCGGGTTGAAGTAACAACCCCCCCCCGACGGGCGCACGGAAAGCAACGGGTGGGAAGGGAAGGCTTGGTCTCCCCTACCCCCCCGACCCTGGGTTATGAACACAGGTCCCCATCCTGGCGTTTCG
>BS3(I701-3)
TGACCTGGGGTCGCGGTCGGGGCGCAACTCCAGAGAGAGCGCGCACAAGGGTCATCCGTGAAGTCGAAGACAACGAGGGGAACCAGCACGATAGAACTCGAGTCGGGGCATTCTACCACCACTCATCGTGACGTCCCTCGCCGAGGACTCTCATTTAGGCCAGCCACGCCTAAAGGCATGGGAGGCCAACATCCGCCGCCCCACACGATAGGTGGGGGCGGCGACGCGATGCGTGACGCCCAGGCAGACGTGCCCTTGGCCTAACGGCTTCGGGCGCAACTTGCGTTCAAAGACTCGATGGTTCACGGGATTCTGCAATTCACACCAAGTATCGCATTTCGCTACGTTCTTCATCGATGCGAGAGCCGAGATATCCGTTGCCGAGAGTCGTTTGGATTACGACAGGCACCACAACACCCTCGAGCTCACCGCGAACGGGGCATCAAGGGGTCTGGCAGTCCTATTTAGTTTTCCTTGGCGCATTCCGCGCCGGGTTTGAGTTACAATCTCCGCGCGACGGGCGCACGGGAAGCGACGGGTGGGAAGGGAAGGCTTGGTCTCCCCCTACCGCCCGACGCTTGGCTATTGACACAGGTTCGCAGTCGTGCGTTTCG
>BS5(I702-1)
TGACCTGGGGTCGCGGTCGGGGCGCAACTCCAGAGAGAGCGCGCACAAGGGTCATCCGTGAAGTCGAAGACAACGAGGGGAACCAGCACGATAGAACTCGAGTCGGGGCATTCTACCACCACTCATCGTGACGTCCCTCGCCGAGGACTCTCATTTAGGCCAGCCACGCCTAAAGGCATGGGAGGCCAACATCCGCCGCCCCACACGATAGGTGGGGGC-GCCAACCGAAGGCTTGCCGCCAAGGAGACCTTCCCTTGGGCTAACCGCCTCCGGGGGAAACTTCCTTTAAAAAATCCATTGTTTAAGGGATTCCTCAAATTAACCCCAGTTATGGATTTCCCCTACGTTTTTCTCCATGGCAAAACCCAAATTTTCGGTGGCGAAAGTCCTTTGGAATAAGAACGGCCCCAAAACAACCCCCAGCCTAACGGCGACCGGGCAATAAAGGGTCCTGCCAGTCTATTTTGGTTTCCCTTGGGGAATCCCGCCCCGGGTTGAATACCA-TCCTCGGGGGGCCGGCCGAAGGGAAAGCACCGGTGGGAAGGGAAGGGTTGGGTCCCCCCTC-CGGCC-GACGCTTGGGCTTTGCCAAGGTT--CCGTCGTGGG-TTTC
>BS7(I702-2)
TGAC-TGGGGTCGCGGTCGGGGCGCAACTCCAGAGAGAGCGCGCACAAGGGTCATCCGTGAAGTCGAAGACAACGAGGGGAACCAGCACGATAGAACTCGAGTCGGGGCATTCTACCACCACTCATCGTGACGTCCCTCGCCGAGGACTCTCATTTAGGCCAGCCACGCCTAAAGGCATGGGAGGCCAACATCCGCCGCCCCACACGATAGGTGGGGGCGGCGACGCGATGCGTGACGCCCAGGCAGACGTGCCCTTGGCCTAACGGCTTCGGGCGCAACTTGCGTTCAAAGACTCGATGGTTCACGGGATTCTGCAATTCACACCAAGTATCGCATTTCGCTACGTTCTTCATCGATGCGAGAGCCGAGATATCCGTTGCCGAGAGTCGTTTGGATTACGACAGGCACCACAACACCCTCGAGCTCACCGCGAACGGGGCATCAAGGGGTCTGGCAGTCCTATTTAGTTTTCCTTGGCGCATTCCGCGCCGGGTTTGAGTTACAATCTCCGCGCGACGGGCGCACGGGAAGCGACGGGTGGGAAGGGAAGGCTTGGTCTCCCCCTACCGCCCGACGCTTGGCTATTGACACAGGTTCGCAGTCGTGCGTTTCG
>BS9(I702-3)
TGACCTGGGGTCGCGGTCGGGGCGCAACTCCAGAGAGAGCGCGCACAAGGGTCATCCGTGAAGTCGAAGACAACGAGGGGAACCAGCACGATAGAACTCGAGTCGGGGCATTCTACCACCACTCATCGTGACGTCCCTCGCCGAGGACTCTCATTTAGGCCAGCCACGCCTAAAGGCATGGGAGGCCAACATCCGCCGCCCCACACGATAGGTGGGGGCGGCGACGCGATGCGTGACGCCCAGGCAGACGTGCCCTTGGCCTAACGGCTTCGGGCGCAACTTGCGTTCAAAGACTCGATGGTTCACGGGATTCTGCAATTCACACCAAGTATCGCATTTCGCTACGTTCTTCATCGATGCGAGAGCCGAGATATCCGTTGCCGAGAGTCGTTTGGATTACGACAGGCACCACAACACCCTCGAGCTCACCGCGAACGGGGCATCAAGGGGTCTGGCAGTCCTATTTAGTTTTCCTTGGCGCATTCCGCGCCGGGTTTGAGTTACAATCTCCGCGCGACGGGCGCACGGGAAGCGACGGGTGGGAAGGGAAGGCTTGGTCTCCCCCTACCGCCCGACGCTTGGCTATTGACACAGGTTCGCAGTCGTGCGTTTCG
>BS11(I702-4)
TGACCTGGGGTCGCGGTCGGGGCGCAACTCCAGAGAGAGCGCGCACAAGGGTCATCCGTGAAGTCGAAAACACCGAGGGAAACCAGCCCGTTAAAATTCAGTCCGGGCCATTTAACCACCCCCCTTGGGACCTCCCCCCCCCAAGAATTTTATTTTGGGCCGCCAAGGCTAAAGGGCTTGGGAGGCAAAAATCGCCCCCCCCCCACAAAAGGGGGGGGCGCCACCCCAAGGGGGGCCCCCCAGGAAAAGGTCC-CCTTGCCCAAAGGGTTTCGGCCCCACTTGGGGTTCAAGGCCCCAAGGGTTAACGGGTTCCTGAAATTAACCCCAGTTATGGAATTCCCCTCCGTTTTTAACCGTTCCAAAAGCGAAAATTCCCTTTGCGAAAAGTGTTTGGGTTTCCAAAAGGAACCCCACCCCCTTGAAGTTCCCCCGAAGGGGGAATCAGGGGTCCTGGAAGTCTTTTTTGTTTTCCTTGGGGGATTCCCGCCCCGGTTT-GAATAAAATCCCCGCGGGAAGGGC-CCAACGGAAGCCAAGGGGGGGGAAGGGAAGCTTTGTCCCCCCCTAACGGCCGAACCCTGGCTTTTTAAAA-AGTTCCGCGTCGTGCGGTTTG
>BS13(I703-1)
TGACCTGGGGTCGCGGTCGGGGCGCAACTCCAGAGAGAGCGCGCACAAGGGTCATCCGTGAAGTCGAAGACAACGAGGGGAACCAGCACGATAGAACTCGAGTCGGGGCATTCTACCACCACTCATCGTGACGTCCCTCGCCGAGGACTCTCATTTAGGCCAGCCACGCCTAAAGGCATGGGAGGCCAACATCCGCCGCCCCACACGATAGGTGGGGGCGGCGACGCGATGCGTGACGCCCAGGCAGACGTGCCCTTGGCCTAACGGCTTCGGGCGCAACTTGCGTTCAAAGACTCGATGGTTCACGGGATTCTGCAATTCACACCAAGTATCGCATTTCGCTACGTTCTTCATCGATGCGAGAGCCGAGATATCCGTTGCCGAGAGTCGTTTGGATTACGACAGGCACCACAACACCCTCGAGCTCACCGCGAACGGGGCATCAAGGGGTCTGGCAGTCCTATTTAGTTTTCCTTGGCGCATTCCGCGCCGGGTTTGAGTTACAATCTCCGCGCGACGGGCGCACGGGAAGCGACGGGTGGGAAGGGAAGGCTTGGTCTCCCCCTACCGCCCGACGCTTGGCTATTGACACAGGTTCGCAGTCGTGCGTTTCG
>BS15(I703-2)
TGACCTGGGGTCGCGGTCGGGGCGCAACTCCAGAGAGAGCGCGCACAAGGGTCATCCGTGAAGTCGAAAACAACAAGGGAAACCACCCCAAAAAAATTCGGTCCGGGGCATTTAACCCCCCCCCTTCGGACCGCCCCCCCCCAAGGATTTTATTTTAGGCCGCCAACGCTAAAGGGCTTGGGAGGCAAAAACCCCCCCCCCCCCACAAAAGGGGGGGCCGGCGCGGGAATCCTTGACGCCAAGGAGAACTTCC-CCTGGGCTAAACGCCTCCGGCGGAAATTTCCTTCAAAAAATTCAATGTTCCCGGGAATTTTCCATTCAAAACAAGTTTCCGAATTTCGCTCCTTCCTTCATCAAGCCGGGAGCGAAAAATCCCTTTGCCAAAAGTGTTTTGATTTACAAAAGGAACCCCACCCCCTTCAAGTTCCCCCGACGGGGGAATCAGGGGTCCGGGAAGTCCTTTTTATTTTCCTTGGGGGCTTCCCCCCCGGGGTTG-AATACCATCCTCCCCCCAACGGG-GGCCCGGAAACCAACGGGGGGAAAGGAAAGGTTTGTCCCCCCCCAACCGCCCAACGCTTGCTTATTGCAAA-GGTTCCCATCCGGCGGTTCC
>BS17(I703-3)
TGACCTGGGGTCGCGGTCGGGGCGCAACTCCAGAGAGAGCGCGCACAAGGGTCATCCGTGAAGTCGAAGACAACGAGGGGAACCAGCACGATAGAACTCGAGTCGGGGCATTCTACCACCACTCATCGTGACGTCCCTCGCCGAGGACTCTCATTTAGGCCAGCCACGCCTAAAGGCATGGGAGGCCAACATCCGCCGCCCCACACGATAGGTGGGGGCGGCGACGCGATGCGTGACGCCCAGGCAAACGTGCCCTTGGCCTAACGGCTTCGGGCGCAACTTGCGTTCAAAGACTCGATGGTTCACGGGATTCTGCAATTCACACCAAGTATCGCATTTCGCTACGTTCTTCATCGATGCAAGAGCCGAGATATCCGTTGCCGAGAGTCGTTTGGATTACGACAGGCACCACAACACCCTCGAGCTCACCGCGAACGGGGCATCAAGGGGTCTGGCAGTCCTATTTAGTTTTCCTTGGCGCATTCCGCGCCGGGTTTGAGTTACAATCTCCGCGCGACGGGCGCACGGGAAGCAACGGGGGGAAAGGGAAGGCTTGGTCTCCCCCTACCGCCCAACGCTGGGCTATTGACACAGGTTCGCAGTCGTGCGTTTCG
>BS19(I703-4)
TGACCTGGGGTCGCGGTCGGGGCGCAACTCCAGAGAGAGCGCGCACAAGGGTCATCCGTGAAGTCGAAGACAACGAGGGGAACCAGCACGATAGAACTCGAGTCGGGGCATTCTACCACCACTCATCGTGACGTCCCTCGCCGAGGACTCTCATTTAGGCCAGCCACGCCTAAAGGCATGGGAGGCCAACATCCGCCGCCCCACACGATAGGTGGGGGCGGCGACGCGATGCGTGACGCCCAGGCAGACGTGCCCTTGGCCTAACGGCTTCGGGCGCAACTTGCGTTCAAAGACTCGATGGTTCACGGGATTCTGCAATTCACACCAAGTATCGCATTTCGCTACGTTCTTCATCGATGCGAGAGCCGAGATATCCGTTGCCGAGAGTCGTTTGGATTACGACAGGCACCACAACACCCTCGAGCTCACCGCGAACGGGGCATCAAGGGGTCTGGCAGTCCTATTTAGTTTTCCTTGGCGCATTCCGCGCCGGGTTTGAGTTACAATCTCCGCGCGACGGGCGCACGGGAAGCGACGGGTGGGAAGGGAAGGCTTGGTCTCCCCCTACCGCCCGACGCTTGGCTATTGACACAGGTTCGCAGTCGTGCGTTTCG
>BS21(I704-1)
TGACCTGGGGTCGCGGTCGGGGCGCAACTCCAGAGAGAGCGCGCACAAGGGTCATCCGTGAAGTCGAAGACAACGAGGGGAACCAGCACGATAGAACTCGATTCGGGGCATTCTACCACCACTCATCGTGACGTCCCTCGCCGAGGACTCTCATTTAGGCCAGCCACGCCTAAAGGCATGGGAGGCCAACATCCGCCGCCCCACACGATAGGTGGGGGCGGCGACGCGATGCGTGACGCCCAGGCAGACGTGCCCTTGGCCTAACGGCTTCGGGCGCAACTTGCGTTCAAAGACTCGATGGTTCACGGGATTCTGCAATTCACACCAAGTATCGCATTTCGCTACGTTCTTCATCGATGCGAGAGCCGAGATATCCGTTGCCGAGAGTCGTTTGGATTACAACAGGCACCACAACACCCTCGAGTTCACCGCGAACGGGGCATCAAGGGGTCTGGCAGTCCTATTTAGTTTTCCTTGGCGCATTCCGCGCCGGGTTTGAGTTACAATCTCCGCGCGACGGGCGCACGGGAAGCGACGGGTGGGAAGGGAAGGCTTGGTCTCCCCCTACCGCCCGACGCTTGGCTATTGACACAGGTTCGCAGTCGTGCGTTTCG
>BS23(I704-3)
TGACCTGGGGTCGCGGTCGGGGCGCAACTCCAGAGAGAGCGCGCACAAGGGTCATCCGTGAAGTCGAAGACAACGAGGGGAACCAGCACGATAGAACTCGAGTCGGGGCATTCTACCACCACTCATCGTGACGTCCCTCGCCGAGGACTCTCATTTAGGCCAGCCACGCCTAAAGGCATGGGAGGCCAACATCCGCCGCCCCACACGATAGGTGGGGGCGGCGACGCGATGCGTGACGCCCAGGCAGACGTGCCCTTGGCCTAACGGCTTCGGGCGCAACTTGCGTTCAAAGACTCGATGGTTCACGGGATTCTGCAATTCACACCAAGTATCGCATTTCGCTACGTTCTTCATCGATGCGAGAGCCGAGATATCCGTTGCCGAGAGTCGTTTGGATTACGACAGGCACCACAACACCCTCGAGCTCACCGCGAACGGGGCATCAAGGGGTCTGGCAGTCCTATTTAGTTTTCCTTGGCGCATTCCGCGCCGGGTTTGAGTTACAATCTCCGCGCGACGGGCGCACGGGAAGCGACGGGTGGGAAGGGAAGGCTTGGTCTCCCCCTACCGCCCGACGCTTGGCTATTGACACAGGTTCGCAGTCGTGCGTTTCG
>BS25(I705-1)
TGACCTGGGGTCGCGGTCGGGGCGCAACTCCAGAGAGAGCGCGCACAAGGGTCATCCGTGAAGTCGAAGACAACAAGGGGAACCAGCACAATAAAACTCAATTCGGGGCATTCTACCACCACTCATCGTGACTCCCCTCGCCGAGGACTCTCATTTAGGCCACCCACGCCTAAAGGCAGGGAAGGCCAACACCCGCCGCCCCACACGATAGGTGGGGGCGGCGACCCAATGCGGGACGCCAAGGCAGACTTGCCCTTGGCCTACCGGCTTCGGGCGCAACTGGCGTTCAAAAACTCAAGGGTTCACGGGATTCTGCATTTCACACCAAGTATCGAATTTCGCTACGTTCTTCACCGATCCGAGAGCCAAAATATCCGTTGCCAAAAGTCTTTTGGATTACGACAGGAACCACAACACCCTCAAGCTCACCGCGAACGGGGCATCAAGGGGCCTGGCATTCCAATTTAGTTTTCCTGGGCGCATTCCCCGCCGGGTTTGATTTACAATCTCCCCGCAACGGGCGCACGGAAACCGACGGGTGGGAAGGGAAGGTTGGGTCTCCCCCTACCGCCCAACCCTTGCCTATTGACACAGGTTCGCAGTCGGGCGTTTCG
>BS27(I705-2)
TGACCTGGGGTCGCGGTCGGGGCGCAACTCCAGAGAGAGCGCGCACAAGGGTCATCCGTGAAGTCGAAAACACCGGGGGGAACCAGAAGGTTGGAATTCAATCCGGGCCTTTTAACCACCCCCCTTGGGACCTCCCCCCGCCAAGGATTTTCTTTTAGGCCGCCAAGGCTTAAGGGCTTGGAAGGCAAAATCCCCCCGCCCCAAACAATAGGTGGGGCCGGCAACGCAATCCTTAAGGCCAAGGCGAACTTGC-CTTGGGCTAACCGCCTCCGGGGGAAACTTGCTTCCAAAAATTCGTTGGTCCAGGGAATTTTCCATTCAAAACAAATTTCCGAATTTCGCTCCTTCCTTAATCATTCCGGGAGCCAAATAACCCTTTCCCAAGAGTCGTTGGGTTTCCACAAGGAACACCACCCCCCTCAAGTTACCCCGAAGGGGGAATAAGGGGTCCTGGAAGTCTTTTTTATTTTCCTTGGGGGCTTCCCCGGCCGGGTTG-AATTCCATTTTCCGGGCGCCGGC-CCCACGGAAGGCAACGGTTGGGAGGGGAAGGCTTGGTTTCCCCTT-CCCCCCCGCGGTTGGGCTTTGCAAA-GGTTCC-ATCCTTGGGTTCC
>BS29(I705-3)
TGACCTGGGGTCGCGGTCGGGGCGCAACTCCAGAGAGAGCGCGCACAAGGGTCATCCGTGAAGTCGAAGACAACGAGGGGAACCAGCACGATAGAACTCGAGTCGGGGCATTCTACCACCACTCATCGTGACGTCCCTCGCCGAGGACTCTCATTTAGGCCAGCCACGCCTAAAGGCATGGGAGGCCAACATCCGCCGCCCCACACGATAGGTGGGGGCGGCGACGCGATGCGTGACGCCCAGGCAGACGTGCCCTTGGCCTAACGGCTTCGGGCGCAACTTGCGTTCAAAGACTCGATGGTTCACGGGATTCTGCAATTCACACCAAGTATCGCATTTCGCTACGTTCTTCATCGATGCGAGAGCCGAGATATCCGTTGCCGAGAGTCGTTTGGATTACGACAGGCACCACAACACCCTCGAGCTCACCGCGAACGGGGCATCAAGGGGTCTGGCAGTCCTATTTAGTTTTCCTTGGCGCATTCCGCGCCGGGTTTGAGTTACAATCTCCGCGCGACGGGCGCACGGGAAGCGACGGGTGGGAAGGGAAGGCTTGGTCTCCCCCTACCGCCCGACGCTTGGCTATTGACACAGGTTCGCAGTCGTGCGTTTCG
>BS31(I705-4)
TGACCTGGGGTCGCGGTCGGGGCGCAACTCCAGAGAGAGCGCGCACAAGGGTCATCCGTGAAGTCGAAAACAACAAGGGGAACCAGCACGATAGAACTCGAGCCGGGGCATTCTACCACCACTCATCGGGACGTCCCCCGCCGAGGACCCTCATTTAGGCCAGCCACGCCTAAGGGCTTGGAAGGCCAACATCCGCCCCCCCCCCCGATAGGGGGGGGG-GGGAAGCCGTTGGGGGACCCCCAGGCGAACTGGCCTTGGGCTAACCGCCTCCGGGGGAAACTTGCTTCAAAAAATTCGTTGGTCCCGGGAATTCGGCATTCCCCACAAAGATCCCCTTTTCGTAACTTCCTCCTTCAAGGCGAGACCCGAGATATCCGTGGCCAAGATCCTTTTGAATAACAACAGGCCCCACACCCCCCCCAAGTTCACCGCAAACGGGGCTTCAGGGGGTCGGGAAGTCCTTTTTATTTTCCTTTGGCGAATTCCGCCCCGGGTTTGA-TTACAATTTCCGCGCAACGGCCGCACGGGAACCGACGG-TGAGAAGGAAGG-CTGGT-TCCCCCTACCGCC----GACTTGCCTATGA--CCAGTTC-CATC--TGC-TTTCG
>BS33(I705-5)
TGACCTGGGGTCGCGGTCGGGGCGCAACTCC-GAGAGAGCGCGCACAAGGGTCATCCGTGAAGTCGAAGACACCAAGGGAAACCAGCACAATAAAACTCGATTCGGGGCTTTCAACCACCATTCTCCTTGACGTCCCTCGCCAAGGACCCTCATTTAGGCCAGCCACGCCAAAGGGCTTGGGAGGCCAACTTCCGCCCCCCCCCACGATAGGGGGGGGCGGCAACGCAATGCTTGACCCCCAGGCAAACGGGCCCTGGGCCAACCGGCTCCGGGCCCACTTGGCGTTCAAAAACCCGATGGTCCACGGGATTCGGCAATTCACCCCAATTACCGAATTTCGTTCCTTCCTCCTTCAAGGCAAGACCCGAGATACCCGTTGCCAAAAGTCTTTTGGATTACAACGGGAACCACAACACCCCCGACCTCACCGCAAAGGGGGCACCAGGGGTCCGGGAAGTCTTATTTATTTTCCCTGGGCGAATTCCCCCCCGGGTTTGAGTAACAATCTCCCCCCGACGGGCCCCCGGAAAGCAACGGGGGGAAAGGGAAGGCTTGTCCTCCCCTAACCGCCCGACCCTTGCCTATTAACACAGGTTCGAAGCCTTGCTTTCCG
>BS35(I706-2)
TGACCTGGGGTCGCGGTCGGGGCGCAACTCCAGAGAGAGCGCGCACAAGGGTCATCCGTGAAGTCGAAGACAACGAGGGGAACCAGCACGATAGAACTCGAGTCGGGGCATTCTACCACCACTCATCGTGACGTCCCTCGCCGAGGACTCTCATTTAGGCCAGCCACGCCTAAAGGCATGGGAGGCCAACATCCGCCGCCCCACACGATAGGTGGGGGCGGCGACGCGATGCGTGACGCCCAGGCAGACGTGCCCTTGGCCTAACGGCTTCGGGCGCAACTTGCGTTCAAAGACTCGATGGTTCACGGGATTCTGCAATTCACACCAAGTATCGCATTTCGCTACGTTCTTCATCGATGCGAGAGCCAAGATATCCGTTGCCGAGAGTCGTTTGGATTACAACAGGCACCACAACACCCTCGAGCTCACCGCGAACGGGGCATCAAGGGGTCTGGCAGTCCTATTTAGTTTTCCTTGGCGCATTCCGCGCCGGGTTTGAGTTACAATCTCCGCGCGACGGGCGCACGGGAAGCGACGGGTGGGAAGGGAAGGCTTGGTCTCCCCCTACCGCCCGACGCTTGGCTATTGACACAGGTTCGCAGTCGTGCGTTTCG
>BS37(I706-3)
TGACCTGGGGTCGCGGTCGGGGCGCAACTCCAGAGAGAGCGCGCACAAGGGTCATCCGTGAAGTCGAAACCACCAGGGGAACCCAGACGATTGAACTCGAAGTGGGGCCTTCCTACAACAATCCTCCTGAAGGCCCTTCCCCAGGGACTTTAATTTGGCCCGCCCAGGCTAAAGGGATGGGGGGCCCGAAATCGGCGCCCCCCCCCAAAAGGGGGGGGGGCCACCCCGTGGGGGAACCCCCGGCCGACGGGGC-CTTGGGCCTACCGCCTTGGGGGGAACCTTCCTTTAAAAAATTGGTTGTTCCCGGGAATCTGGCATTCCCCCCAAAGAATCCCTTTCCCTACCGTTTTTCTCCATTCGAAAAGCGAAATTTCCCTTGGCGAAAAGCCTTTGGATTTCCAAAAGGAACACCACCCCCCTCAGGTTACCGGGACCGGGCATTAAAGGGGCTGGGAATCCCTTTTTGTTTTTCTTGGGGGATTCCCCCGCCGGTTT-GAGTAAAATTCCC---CCCCAGGG-CCCCAGGGAACAA--AGGGGGAAGGAA--GCCTGG-TCTCCCCCACCGCCCAG---CTTGGTATGAAACC-GGTTCGCCGTCGTGCCTTTTG
>BS39(I706-5)
TGAC-TGGGGTCGCGGTCGGGGCGCAACTCCAGAGAGAGCGCGCACAAGGGTCATCCGTTAAGTCGAAGACAAGAAGGGGACCCGCCCGAAAAGACCCCGAGTGGGGGATTCCTCCCACAATTCTCCTGGACTCCCTTGGCGAAGGACCCCAATTAAGGCAGCCCCCGCTAAAAGGCTTGGGAGGCCACAATCGCCCCCCCCCAACAAAGGGTGGGGGCGGCAACGCAATCCTTAAGGCCAAGGCGGACTGGC-CTTGGGCTTACCGCCTTCGGGGGCACCTTGCGTTCAAAAACCCGTTGGTTAAGGGAATCCTCCAATTAAACCCAGTTATGGATTTCCGCTCCGTTTTTATCCGTTGCAAAGCCCAAGTAATCGGTTCCCAAAGTTGGTTGGATTTCCAACGGGAACAACACCCCCCCCAAGTTCACCCGAAGGGGGAACCAGGGGTCTGGGAAGCCCTTTTTAGTTTTCTTGGGCCCTTTCGGGGCCGGTTTT-GATAAAAATCCCCCCGGAACGGG-CCCCCGGAAAGAAACGGTGGGGAAGGGAGGGCTTGTTTTCCCCTTCCCGCCGAAGCCTTGCTTATTAAC-AAGTTCGCCGTTCGGGGGTTTG
>BS41(II701-1)
TGACCTGGGGTCGCGGTCGGGGCGCAACTCCAGAGAGAGCGCGCACAAGGGTCATCCGTGAAGTCGAAAACAACGGGGGAAACAACCCCAAAAAACCCCAAGTCGGGCCATTTACCCCCAATCCTTGGGACCTTCCTTGCCCAAGGATTCCCTTTAAGGCCGCCAAGGCCTAAGGGAAGGGGGGGCCGAAATCCCCCGCCCAAACCATAAGGGGGGGCCGCCAAGCGGTTCGGGACCCCCAAGGAGACCTGCC-CTTGGGCCTACGGGTTCCGGCCGAAATTTCCGTTAAAGACCCCAAGGGTCCCGGGAATTTTCCAATTACCCCCAAGAACCCCATTTGCCTCCTTTTTTATCCAAGGCAAAGCCCAAAAAACCCTTTGCGAAAATCCGTTGGAATACCACCAGGACCCCAACAACCTCCAGCTTACCCCAAAGGGGGCTCAAAGGGGCCTGCAAGCCCTTTTAAGTTTTCCTTGCCGAATCCCGCCCGGGGTT-GAGTTCAAATCCCCCCCGAAGGGG-CCCAGGGAAACCACCGGGGGGAAAGGAAAGCTTGGTCCTCCCCTAACCGCCCACCCTTGGGT-ATTGGCCCAGGTTGCCGTCCGGGGGTTCG
>BS43(II701-2)
TGACCTGGGGTCGCGGTCGGGGCGCAACTCCAGAGAGAGCGCGCACAAGGGTCATCCGTGAAGTCGAAGACAACGAGGGGAACCAGCACGATAGAACTCGAGTCGGGGCATTCTACCACCACTCATCGTGACGTCCCTCGCCGAGGACTCTCATTTAGGCCAGCCACGCCTAAAGGCATGGGAGGCCAACATCCGCCGCCCCACACGATAGGTGGGGGCGGCGACGCGATGCGTGACGCCCAGGCAGACGTGCCCTTGGCCTAACGGCTTCGGGCGCAACTTGCGTTCAAAGACTCGATGGTTCACGGGATTCTGCAATTCACACCAAGTATCGCATTTCGCTACGTTCTTCATCGATGCGAGAGCCGAGATATCCGTTGCCGAGAGTCGTTTGGATTACGACAGGCACCACAACACCCTCGAGCTCACCGCGAACGGGGCATCAAGGGGTCTGGCAGTCCTATTTAGTTTTCCTTGGCGCATTCCGCGCCGGGTTTGAGTTACAATCTCCGCGCGACGGGCGCACGGGAAGCGACGGGTGGGAAGGGAAGGCTTGGTCTCCCCCTACCGCCCGACGCTTGGCTATTGACACAGGTTCGCAGTCGTGCGTTTCG
>BS45(II701-3)
TGAC-TGGGGTCGCGGTCGGGGCGCAACTCCAGAGAGAGCGCGCACAAGGGTCATCCGTGAAGTCGAAAACACCAAGGGAAACAGCCCCGAAAAAATCCGGTCCGGGGAATTTACCCCCCCCTAATGGTGCCTCCCCTGGCGAAGAACCCCCTTTAAGGCAAGCAAGGCTAAAGGGCTTGGGAGGCAAAAACCCCCCCCCCCAAAGATTGGGTGGGGCCGGGAAGGCGGTCCTGAAGGCCAGGGCGACCTTCC-CCTGGGCTAAAGGCCTCGGGCCCAAATTGGCGTCCAAGACCTGGAGGGTTAAGGGGTTCCTCAAATTAAACCCAGTTTTGGAATTTCCCTCCTTCCTTAATGAATCCAGAGCCGAAAAAATCGTTTCCCAAAGTTGGTTGGAATAACACCGGCCCCAAAAAACCCCCCAGCCCAACGGAAACGGGCCTCCAGGGGGTTGGGAAGCCCTTTTTGGTTTTCTTGGGCCCTTCCCGGGCGGGGTTG-GGTTCCAATTTCGCGCCGCCGGC-CCAAGGGAAAGAACCGGTGGGAAGGGAAGGGTTGGGCTTCCCCCTCCCCCCGACGCTTGGGTAATGGCC-CGGTTCGC-AAGCGGGGCTTTC
>BS47(II703-1)
TGACCTGGGGTCGCGGTCGGGGCGCAACTCCAGAGAGAGCGCGCACAAGGGTCATCCGTGAAGTCGAAGACAACGAGGGGAACCAGCACGATAGAACTCGAGTCGGGGCATTCTACCACCACTCATCGTGACGTCCCTCGCCGAGGACTCTCATTTAGGCCAGCCACGCCTAAAGGCATGGGAGGCCAACATCCGCCGCCCCACACGATAGGTGGGGGCGGCGACGCGATGCGTGACGCCCAGGCAGACGTGCCCTTGGCCTAACGGCTTCGGGCGCAACTTGCGTTCAAAGACTCGATGGTTCACGGGATTCTGCAATTCACACCAAGTATCGCATTTCGCTACGTTCTTCATCGATGCGAGAGCCGAGATATCCGTTGCCGAGAGTCGTTTGGATTACGACAGGCACCACAACACCCTCGAGCTCACCGCGAACGGGGCATCAAGGGGTCTGGCAGTCCTATTTAGTTTTCCTTGGCGCATTCCGCGCCGGGTTTGAGTTACAATCTCCGCGCGACGGGCGCACGGGAAGCGACGGGTGGGAAGGGAAGGCTTGGTCTCCCCCTACCGCCCGACGCTTGGCTATTGACACAGGTTCGCAGTCGTGCGTTTCG
>BS49(II704-1)
TGACCTGGGGTCGCGGTCGGGGCGCAACTCCAGAGAGAGCGCGCACAAGGGTCATCCGTGAAGTCGAAGACAAGAAGGGAAACCGCCCCGAAAAAATTCGGTCCGGGCAATTTAACAACCCCCCTTGGGAAGGTCCCCCCCCAAGGCTTTTAATTAGGCCCGCCCAGGCTAAAAGGATTGGGGGGCCGCAATCGGCGCCCCCCCCCATAAGGGGGGGGGGGGACCCCGTTCCGGAAGGCCAGGCCGACCTGGC-CTTGGGCTAACCGCCTCCGGCCGAAATTGGGTTCCAAGACCTCAAGGGTTAACGGGTTCCTCAAATTAAAACCAGTTTCCGAATTTGCTTCCTTCCTCCATGAAGGCAAGGCCCAAATTTTCGGTGGCCAAAATCCTTTGGATTTCCAAAAGGAACACCACCACCCCCAAGTTAACGCGACCGGGCCATAAAGGGGTTTGCCGGCCCTATTAGGTTTTCTTGGGCCCTTCCCGCGCCGGGTTG-AATAACATCCCCGCGGGAAGGGG-CCCCGGGAAGGCACCGGGGGGAAAGGAAAGCTTGGGCCCCCCCCTCCCGCCGACGCTTGGGTAATTGCC-CGGTTTGC-AAGTCGGCCGTTC
>BS51(II704-3)
TGACCTGGGGTCGCGGTCGGGGCGCAACTCCAGAGAGAGCGCGCACAAGGGTCATCCGTGAAGTCGAAAACACCGAGGGAAACAAGCCCATTAAAATTCAATCCGGGCCATTTAACACCCCCCCATGGGGCCTCCCCCGGCGAAGAATTCCCTTTTGGGCAAGCACCCCCTAAAGGAAGGGAAGGCCGCCTCCGGCGGCCCACCCCATTGGGGGGGGGGGGGGCCCCGAGGGGTGCCCCCCAGGAAAAGTTCC-CCTTGCCCAAAGGGTTCCGGCCCCACTTGGGGTTCAAGACCCCAAGGGTTAACGGGTTCCGGAAATTACCCCCAGTAATGGATTTCCCCTCCTTTTTTAACCATTCCAAAAGCGAAAATTCCCTTGGCGAAAAGTCTTTGGATTTCGAAAAGGACCCCCACCCCCTTGAAGTCCCCCCAAAGGGGGAACCAGGGGTCCGGGAAGTCTTTTTTGGTTTCCCTGGGGGAATCCGGCCCCGGTTT-TAATAAAAACCCCCCCGGAAGGGG-GCCCCGGAAGCCAAGGGGGGGAAGGGAAGGGTTGGTCCCCCCCCTACGGCCGAAGCCTGGCCTTTGAAAA-AGGTCCCAGTCGTGCCTTTCC
>BS53(II704-4)
TGACCTGGGGTCGCGGTCGGGGCGCAACTCCAGAGAGAGCGCGCACAAGGGTCATCCGTGAAGTCGAAGACAACGAGGGGAACCAGCACGATAGAACTCGAGTCGGGGCATTCTACCACCACTCATCGTGACGTCCCTCGCCGAGGACTCTCATTTAGGCCAGCCACGCCTAAAGGCATGGGAGGCCAACATCCGCCGCCCCACACGATAGGTGGGGGCGGCGACGCGATGCGTGACGCCCAGGCAGACGTGCCCTTGGCCTAACGGCTTCGGGCGCAACTTGCGTTCAAAGACTCGATGGTTCACGGGATTCTGCAATTCACACCAAGTATCGCATTTCGCTACGTTCTTCATCGATGCGAGAGCCGAGATATCCGTTGCCGAGAGTCGTTTGGATTACAACAGGCACCACAACACCCTCGAGCTCACCGCGAACGGGGCATCAAGGGGTCTGGCAGTCCTATTTAGTTTTCCTTGGCGCATTCCGCGCCGGGTTTGAGTTACAATCTCCGCGCGACGGGCGCACGGGAAGCGACGGGTGGGAAGGGAAGGCTTGGTCTCCCCCTACCGCCCGACGCTTGGCTATTGACACAGGTTCGCAGTCGTGCGTTTCG
>BS55(II704-5)
TGACCTGGGGTCGCGGTCGGGGCGCAACTCCAGAGAGAGCGCGCACAAGGGTCATCCGTGAAGTCGAAAACAACGGGGGGACCCGGAAGATTGGACCTCAAGTCGGGCCTTCCTACCACAATTCTCCTTGCCGTCCTTCGCCAAGGACCCCAATTAAGGCAAGCACCCCCTAAAGGAAGGGAAGGCCGCCTTCGGCGGCCCCACCCGATAGGTGGGGGGGGGAACCCGTTCGGGAAGCCCCGGCCAAAGGGGC-CCTTGCCCTAAGGGTTTCGGCCCCACCTGGGGTTAAAGACCCCAAGGGTTAACGGATTCCTGAAATTAACCCCAGTATTGGAATTCCCCTCCGTTTTTATCCATTCCAAAAGCGAAAATTCCCTTTGCGAAAAGTCTTTGGATTTCCAAAAGGACCCCCACCCCCTTCAAGTCCCCCCAAAGGGGGATCCAGGGGTCTGGGAAGCCCTTTTTGGTTTTCTTGGGGGCTTCCCCGGCGGGGTT-GGATTCCAATTTCGGCCCGCCGGG-GGAACGGAAGCCACCGGGGGGAAGGGAAAGGTTGGGCCTCCCCCTCCGGCCGACGCTTGGGTTTTTGCAAAGGTTC-CCGTCCTGCGGTTTG
>BS57(II706-3)
TGACCTGGGGTCGCGGTCGGGGCGCAACTCCAGAGAGAGCGCGCACAAGGGTCATCCGTGAAGTCGAAAACACCGGGGGGAACAAGAAGGTTGAACCTCAAGTCGGGGCTTCCTCCAACAATTATCCTTGCGGTCCTTGCCCAAGGACCCTAATTAAGGCAGCCCCCCCTAAAAGGAAGGGGGGGCCGCCATCGGCGGCCCCCCCCATTAGGGGGGGGGGGGGCCCCGTGGGGGAAGCCCCGGCCGAAGTGGC-CTTGGGCCTACCGCCTTGGGGGGAAACTTCCTTCAAAAAATTGGAGGTTCCCCGGATTCTGGAATTTACCCCCAGTAATGGAATTTCCCTCCTTCCTTAATGAATCCAGAGCCGAAAAAATCGTTTCCCAAAGTTGGTTGGAATAACACCGGCCACAAAACACCCTTCAGCCCCCCGGAAAGGGGGCTCCAGGGGTCTGGGAATTCTTTTTTGTTTTCCCTGGGGGAATCCCCCCCCGGTTTG-AATAACATCCCCCCGCGAAGGGG-GCACCGGAAGCCACGGGGGGGAAAGGAAAGGTTGGTCCCCCCCCTCCCGCCGAAGCTTGGGTTTTGGCCCAAGGTCGCAATCCTGCCTTTCC
>BS59(II706-4)
TGACCTGGGGTCGCGGTCGGGGCGCAACTCCAGAGAGAGCGCGCACAAGGGTCATCCGTGAAGTCGAAGACAACGAGGGGAACCAGCACGATAGAACTCGAGTCGGGGCATTCTACCACCACTCATCGTGACGTCCCTCGCCGAGGACTCTCATTTAGGCCAGCCACGCCTAAAGGCATGGGAGGCCAACATCCGCCGCCCCACACGATAGGTGGGGCG-GGGAAGCCGTTCGGGAAGCCCAGGCCGACCTGGCCTTGGGCTAACCGCCTCCGGGGGAAACTGCCTTCCAAAAATTGGAGGGTCCCCGGATTTTGGAATTTCCCCCCAGGAATGGATTTCCCCTCCTTCCTTAACGAA-GCGAGAGCCCAGAAAATCGTTGGCGAGAGTCCTTTGGATTAAGAAAGGGACCACCACCCCCCCCAGCTCACCGGAAAGGGGGAACCAGGGGTCCGGCCATCCTATTTAATTTTTCCTGGCCCCTTCCCCCCCGGGGTTGAA-TTAAAATCTCCGCCCCACCGGCCCCCGGGAAACGAAGGGTGGGAAGGAAGGCTTGGTCCCCCCCTACCGCCCGAAGCCTGGCTTATGACACCGGTTCGCAGTCGTGG-CTTCG
>BS61(III704-3)
TGACCTGGGGTCGCGGTCGGGGCGCAACTCCAGAGAGAGCGCGCACAAGGGTCATCCGTGAAGTCGAAGACAACAAGGGAAACCAGCCCGATAGAATTCAAGCCGGGGCTTCCTACCACCATTCTCCTTGACGTCCTTCCCCAAGGACCCTAATTAAGGCAACCCCCCCCTAAAGGAAGGGAAGGCCACCTCCGGCCGCCCCACCCGATAGGTGGGGCCGGGAAGGCGTTCCGGAAGCCCCAGCCGAAGTGGC-CTTGGGCCTACCGCTTTCGGGGGCACCTTCGGTTAAAAACCCGGTTGGTTAAGGGATTCCTCAAATTAACCCCAGTAATGGATTTCCCCTACGTTTTTCTCCATTGCAAAAGCCAAATTTCCGGTGGCCAAAATCCTTTTGGATAACAAAAGGCCCCCCAAAACCTTCAGCCCCCCCGAAAGGGGGCTCCAGGGGGTTGGGAATCCCTTTTAAGTTTTCTTGGGCCCTTCCGGGGCGGGGTT-TGATTCCATTTTCCCCGGACCGGC-CCAAGGGAAAGCAACGGGGGGAAAGGAAAGCCTTGTCCTCCCCTAACGCCCCACCCCTTGCCAATTAAAC-AGGTCCCCATCCTGGCGTTTC
>BS63(III704-5)
TGACCTGGGGTCGCGGTCGGGGCGCAACTCCAGAGAGAGCGCGCACAAGGGTCATCCGTGAAGTCGAAGACAACGAGGGGAACCAGCACGATAGAACTCGAGTCGGGGCATTCTACCACCACTCATCGTGACGTCCCTCGCCGAGGACTCTCATTTAGGCCAGCCACGCCTAAAGGCATGGGAGGCCAACATCCGCCGCCCCACACGATAGGTGGGGGCGGCGACGCGATGCGTGACGCCCAGGCAGACGTGCCCTTGGCCTAACGGCTTCGGGCGCAACTTGCGTTCAAAGACTCGATGGTTCACGGGATTCTGCAATTCACACCAAGTATCGCATTTCGCTACGTTCTTCATCGATGCGAGAGCCGAGATATCCGTTGCCGAGAGTCGTTTGGATTACGACAGGCACCACAACACCCTCGAGCTCACCGCGAACGGGGCATCAAGGGGTCTGGCAGTCCTATTTAGTTTTCCTTGGCGCATTCCGCGCCGGGTTTGAGTTACAATCTCCGCGCGACGGGCGCACGGGAAGCGACGGGTGGGAAGGGAAGGCTTGGTCTCCCCCTACCGCCCGACGCTTGGCTATTGACACAGGTTCGCAGTCGTGCGTTTCG
>BS65(IV704-3)
TGACCTGGGGTCGCGGTCGGGGCGCAACTCCAGAGAGAGCGCGCACAAGGGTCATCCGTGAAGTCGAAAACACCGGGGGGAACAAGAACGTTGGACTTGAAGCCGGGCCTTCTAACAACAACCCTCCGGACCGTCCTTCCCCAAGGACCCTAATTAAGGCCGCCCCCCCTAAAAGGAAGGGGGGGCCGCCATCGGCGGCCCCCCCCGTTAGGGGGGGGGGGGAACCCGTTCCTGAAGGCCAGGCCGAACTGGC-CTTGGGCTTACCGCCTCCGGCGGAAATTGCCTTCCAAGAATTCAATGGTCCCCGGGTTTTGGAAATCCCCCCCAAGAATGGCTTTCCCCTACGTTTTTATCCGTTCCAGAAGCGAAAAATCCCTTTCCGAAAAGTGGTTTGGTTTCCACCAGGAACAAAACCCCCCCCAGGTTAACGGGACCGGGCCATAAAGGGGTCTGCCGTCCTAATTAAGTTTCCCTTGCCCCATTCGGGGCCGGTTTT-GATTCAAATTTCGGCCGGCCGGC-CGAAGGGAAGGAAACGGGGGGAAAGGGAGGCCTTGTCCCCCCCTAACGGCCGAACCCTGGCCTATGAAAAG-GTTCCGCATCCTTGGGTTTC
>I801-1
TGGGGTCGCGGTCGGGGCGCAACTCCAGAGAGAGCGCGCACAAGGGTCATCCGTGAAGTCGAAGACAACGAGGGGAACCAGCACGATAGAACTCGAGTCGGGGCATTCTACCACCACTCATCGTGACGTCCCTCGCCGAGGACTCTCATTTAGGCCAGCCACGCCTAAAGGCATGGGAGGCCAACATCCGCCGCCCCACACGATAGGTGGGGGCGGCGACGCGATGCGTGACGCCCAGGCAGACGTGCCCTTGGCCTAACGGCTTCGGGCGCAACTTGCGTTCAAAGACTCGATGGTTCACGGGATTCTGCAATTCACACCAAGTATCGCATTTCGCTACGTTCTTCATCGATGCGAGAGCCGAGATATCCGTTGCCGAGAGTCGTTTGGATTACGACAGGCACCACAACACCCTCGAGCTCACCGCGAACGGGGCATCAAGGGGTCTGGCAGTCCTATTTAGTTTTCCTTGGCGCATTCCGCGCCGGGTTTGAGTTACAATCTCCGCGCGACGGGCGCACGGGAAGCGACGGGTGGGAAGGGAAGGCTTGGTCTCCCCCTACC-----
>I802-1
TGGGGTCGCGGTCGGGGCGCAACTCCAGAGAGAGCGCGCACAAGGGTCATCCGTGAAGTCGAAGACAACGAGGGGAACCAGCACGATAGAACTCGAGTCGGGGCATTCTACCACCACTCATCGTGACGTCCCTCGCCGAGGACTCTCATTTAGGCCAGCCACGCCTAAAGGCATGGGAGGCCAACATCCGCCGCCCCACACGATAGGTGGGGGCGGCGACGCGATGCGTGACGCCCAGGCAGACGTGCCCTTGGCCTAACGGCTTCGGGCGCAACTTGCGTTCAAAGACTCGATGGTTCACGGGATTCTGCAATTCACACCAAGTATCGCATTTCGCTACGTTCTTCATCGATGCGAGAGCCGAGATATCCGTTGCCGAGAGTCGTTTGGATTACGACAGGCACCACAACACCCTCGAGCTCACCGCGAACGGGGCATCAAGGGGTCTGGCAGTCCTATTTAGTTTTCCTTGGCGCATTCCGCGCCGGGTTTGAGTTACAATCTCCGCGCGACGGGCGCACGGGAAGCGACGGGTGGGAAGGGAAGGCTTGGTCTCCCCCTACC-----
>I802-2
TGGGGTCGCGGTCGGGGCGCAACTCCAGAGAGAGCGCGCACAAGGGTCATCCGTGAAGTCGAAGACAACGAGGGGAACCAGCACGATAGAACTCGAGTCGGGGCATTCTACCACCACTCATCGTGACGTCCCTCGCCGAGGACTCTCATTTAGGCCAGCCACGCCTAAAGGCATGGGAGGCCAACATCCGCCGCCCCACACGATAGGTGGGG-CGGCGACGCGATGCGTGACGCCCAGGCAGACGTGCCCTTGGCCTAACGGCTTCGGGCGCAACTTGCGTTCAAAGACTCGATGGTTCACGGGATTCTGCAATTCACACCAAGTATCGCATTTCGCTACGTTCTTCATCGATGCGAGAGCCGAGATATCCGTTGCCGAGAGTCGTTTGGATTACGACAGGCACCACAACACCCTCGAGCTCACCGCGAACGGGGCATCAAGGGGTCTGGCAGTCCTATTTAGTTTTCCTTGGCGCATTCCGCGCCGGGTTTGAGTTACAATCTCCGCGCGACGGGCGCACGGGAAGCGACGGGTGGGAAGGGAAGGCTTGGTCTCCCCCTACC-----
>I802-3
TGGGGTCGCGGTCGGGGCGCAACTCCAGAGAGAGCGCGCACAAGGGTCATCCGTGAAGTCGAAAACAACAAGGGGAACCAGCACAATGAAACTCAAGTCGGGGCATTCTACCCCCCCTCATC-GGGACGTCCCTCGCCAAGAATTCTCATTTAGGCCAGCCACGCCTAAGGGCAGGGAGGCCAACATCCGCCGCCCCACAGAATAGGGGGGGG-GGGGAACCCATGGGTGGCGCCCAGGGAGAACTGGCCTTGGGCTAACGGCTTCCGGGGCAACTTGGGTTCCAAGAATCCGTGGGTCACGGGAATCTGCAATTCACACCAAGTATCCCATTTCCCTACCTTCTTCCTCCATGCCAGAACCCAAATATCCCTTGCCCAAAGTCCTTTGGATTACCACAGGGACCACAACACCCTCCAACTCACCCCGAAAGGGGCATCAAGGGGTCTGGGAGGCCTATTTAATTTTCCTTGGGGCATTCCCCGCCCGGGTTGAATTACAATCTCCCCGCGACCGGCGCACCGGAAACCACCGGTGGGAAAGGAAAGGTTGGTCTCCCCCTACC-----
>I802-4
TGGGGTCGCGGTCGGGGCGCAACTCCAGAGAGAGCGCGCACAAGGGTCATCCGTGAAGTCGAAGACAACGAGGGGAACCAGCACGATAGAACTCGAGTCGGGGCATTCTACCACCACTCATCGTGACGTCCCTCGCCGAGGACTCTCATTTAGGCCAGCCACGCCTAAAGGCATGGGAGGCCAACATCCGCCGCCCCACACGATAGGTGGGG-CGGCGACGCGATGCGTGACGCCCAGGCAGACGTGCCCTTGGCCTAACGGCTTCGGGCGCAACTTGCGTTCAAAGACTCGATGGTTCACGGGATTCTGCAATTCACACCAAGTATCGCATTTCGCTACGTTCTTCATCGATGCGAGAGCCGAGATATCCGTTGCCGAGAGTCGTTTGGATTACGACAGGCACCACAACACCCTCGAGCTCACCGCGAACGGGGCATCAAGGGGTCTGGCAGTCCTATTTAGTTTTCCTTGGCGCATTCCGCGCCGGGTTTGAGTTACAATCTCCGCGCGACGGGCGCACGGGAAGCGACGGGTGGGAAGGGAAGGCTTGGTCTCCCCCTACC-----
>I803-3
TGGGGTCGCGGTCGGGGCGCAACTCCAGAGAGAGCGCGCACAAGGGTCATCCGTGAAGTCGAAACCA-CGAGGGGAACCAGCACGATAGAACTCCAGTCGGGGCATTCTACCCCCACTCATCGTGACCTCCCTCCCCCAAGACTCTCATTTAGGCCAGCCACGCCTAAAGGCATGGGAGGCAACATCCGCCCCCCCCCACCATAAGGGGGGGC-GGGGACCCGATGCGTGACGCCCAAGCAGAAGTGCCCTTGGCCTAACGGCTTCCGGCGCAACTTGCGTTCAAAGACTCCATGGTTCACGGGATTCTGCAATTCACACCAAGTATCGCATTTCCCTACCTTCTTCATCCATGCCAGAGCCCAAATATCCGTTGCCCAAAGTCCTTTGGATTACCACAGGGACCACAACACCCTCCAGCTCACCGCGAACGGGGCATCAAGGGGTCTGGCAGTCCTATTTAATTTTCCTTGGCGCATTCCGCGCCCGGTTTGAATTACAATCTCCGCGCGACGGGCGCACGGGAAGCAACCGGTGGGAAGGGAAAGCTTGGTCTCCCCCTACC-----
>I803-4
TGGGGTCGCGGTCGGGGCGCAACTCCAGAGAGAGCGCGCACAAGGGTCATCCGTGAAGTCGAAGACAACAAGGGGAACCAGCACAATAAAACTCAAGTCGGGGCATTCTACCCCCCCTCATCGGGCCTCCCCTCGCCAAGAACTCTCATTTAGGCCACCCCCCCCTAAGGGCAGGGAAGGCCAACATCCGCCGCCCCCCACAATAGGGGGGGGGGGGAACCCGAGGCGGGACCCCCAGGCAAACTGGCCCTGGGCCAACCGGTTTCGGGCCCACTTTGCTTTCAAAAACTCGAGGGTTCACGGAATTCTGCATTTCACACCAAGAATCGAATTTCCTTCCTTTCTTCATCAATCCAAAAGCCAAAATATCCGTTGCCAAAAGTCTTTGGAATAACAACAGGACCCCCACCACCCTCAACTTCCCCGCAAACGGGGAATCAAGGGGCCGGGCGGCCCTATTTGGTTTTCCTGGGCCCATTCCGCGCCGGGTTGAATTACCAATCTCCCCCCGACGGGCCCACGGAAACCAACGGTGGGAAAGGAAAGCCTTGGTCTCCCCCTCCC-----
>I803-5
TGGGGTCGCGGTCGGGGCGCAACTCCAGAGAGAGCGCGCACAAGGGTCATCCGTGAAGTCGAAGACAACGAGGGGAACCAGCACGATAGAACTCGAGTCGGGGCATTCTACCACCACTCATCGGGACGTCCCTCGCCAAGGACTCTCATTTAGGCCAGCCACGCCTAAAGGCATGGGAGGCCAACATCCGCCGCCCCACACAATAGGTGGGGGCGGCAACCCGATGCGTGACGCCCAGGCAAACGTGCCCTTGGCCTAACGGCTTCGGGCGCAACTTGCGTTCAAAAACTCAATGGTTCACGGGATTCTGCAATTCACACCAAGTATCGCATTTCGCTACGTTCTTCATCAATGCAAGAGCCAAAATATCCGTTGCCAAAAGTCGTTTGGATTACAACAGGCACCACAACACCCTCAAGCTCACCGCAAACGGGGCATCAAGGGGTCTGGCAGTCCTATTTAGTTTTCCTTGGCGCATTCCGCGCCGGGTTTGAGTTACAATCTCCGCGCGACGGGCGCACGGAAAGCGACGGGTGGGAAGGGAAGGCTTGGTCTCCCCTTACC-----
>I807-2
TGGGGTCGCGGTCGGGGCGCAACTCCAGAGAGAGCGCGCACAAGGGTCATCCGTGAAGTCGAAGACAACGAGGGGAACCAGCACGATAGAACTCGAGTCGGGGCATTCTACCACCACTCATCGTGACGTCCCTCGCCGAGGACTCTCATTTAGGCCAGCCACGCCTAAAGGCATGGGAGGCCAACATCCGCCGCCCCACACGATAGGTGGGGGCGGCGACGCGATGCGTGACGCCCAGGCAGACGTGCCCTTGGCCTAACGGCTTCGGGCGCAACTTGCGTTCAAAGACTCGATGGTTCACGGGATTCTGCAATTCACACCAAGTATCGCATTTCGCTACGTTCTTCATCGATGCGAGAGCCGAGATATCCGTTGCCGAGAGTCGTTTGGATTACGACAGGCACCACAACACCCTCGAGCTCACCGCGAACGGGGCATCAAGGGGTCTGGCAGTCCTATTTAGTTTTCCTTGGCGCATTCCGCGCCGGGTTTGAGTTACAATCTCCGCGCGACGGGCGCACGGGAAGCGACGGGTGGGAAGGGAAGGCTTGGTCTCCCCCTACC-----
>I807-3
TGGGGTCGCGGTCGGGGCGCAACTCCAGAGAGAGCGCGCACAAGGGTCATCCGTGAAGTCGAAGACAACGAGGGGAACCAGCACGATAGAACTCGAGTCGGGGCATTCTACCACCACTCATCGTGACGTCCCTCGCCGAGGACTCTCATTTAGGCCAGCCACGCCTAAAGGCATGGGAGGCCAACATCCGCCGCCCCACACGATAGGTGGGGGCGGCGACGCGATGCGTGACGCCCAGGCAGACGTGCCCTTGGCCTAACGGCTTCGGGCGCAACTTGCGTTCAAAGACTCGATGGTTCACGGGATTCTGCAATTCACACCAAGTATCGCATTTCGCTACGTTCTTCATCGATGCGAGAGCCGAGATATCCGTTGCCGAGAGTCGTTTGGATTACGACAGGCACCACAACACCCTCGAGCTCACCGCGAACGGGGCATCAAGGGGTCTGGCAGTCCTATTTAGTTTTCCTTGGCGCATTCCGCGCCGGGTTTGAGTTACAATCTCCGCGCGACGGGCGCACGGGAAGCGACGGGTGGGAAGGGAAGGCTTGGTCTCCCCCTACC-----
>I807-4
TGGGGTCGCGGTCGGGGCGCAACTCCAGAGAGAGCGCGCACAAGGGTCATCCGTGAAGTCGAAGACAACGAGGGGAACCAGCACGATAGAACTCGAGTCGGGGCATTCTACCACCACTCATCGTGACGTCCCTCGCCGAGGACTCTCATTTAGGCCAGCCACGCCTAAAGGCATGGGAGGCCAACATCCGCCGCCCCACACGATAGGTGGGGGCGGCGACGCGATGCGTGACGCCCAGGCAGACGTGCCCTTGGCCTAACGGCTTCGGGCGCAACTTGCGTTCAAAGACTCGATGGTTCACGGGATTCTGCAATTCACACCAAGTATCGCATTTCGCTACGTTCTTCATCGATGCGAGAGCCGAGATATCCGTTGCCGAGAGTCGTTTGGATTACGACAGGCACCACAACACCCTCGAGCTCACCGCGAACGGGGCATCAAGGGGTCTGGCAGTCCTATTTAGTTTTCCTTGGCGCATTCCGCGCCGGGTTTGAGTTACAATCTCCGCGCGACGGGCGCACGGGAAGCGACGGGTGGGAAGGGAAGGCTTGGTCTCCCCCTACC-----
>I808-1
TGGGGTCGCGGTCGGGGCGCAACTCCAGAGAGAGCGCGCACAAGGGTCATCCGTGAAGTCGAAGACAACGAGGGGAACCAGCACGATAGAACTCGAGTCGGGGCATTCTACCACCACTCATCGTGACGTCCCTCGCCAAGGACTCTCATTTAGGCCAGCCACGCCTAAAGGCATGGGAGGCCAACATCCGCCGCCCCACACAATAGGGGGGGGCGGCGACGCGATGCGGGACGCCCAGGCAAACTTGCCCTTGGCCTAACGGCTTCGGGCGCAACTTGCGTTCAAAAACTCAATGGTTCACGGGATTCTGCAATTCACACCAAGTATCGCATTTCCCTACGTTCTTCATCAATGCAAGAGCCAAAATATCCGTTGCCAAAAGTCGTTTGGATTACAACAGGCACCACAACACCCTCAAGCTCACCGCAAACGGGGCATCAAGGGGTCTGGCAGTCCTATTTAGTTTTCCTTGGCGCATTCCGCGCCGGGTTTGAGTTACAATCTCCGCGCGACGGGCGCACGGAAAGCGACGGGTGGAAAGGGAAGGCTTGGTCTCCCCCTACC-----
>I808-2
TGGGGTCGCGGTCGGGGCGCAACTCCAGAGAGAGCGCGCACAAGGGTCATCCGTGAAGTCGAAGACAACGAGGGGAACCAGCACGATAGAACTCGAGTCGGGGCATTCTACCACCACTCATCGTGACGTCCCTCGCCAAGGACTCTCATTTAGGCCAGCCACGCCTAAAGGCATGGGAGGCCAACATCCGCCGCCCCACACAATAGGTGGGGGCGGCGACGCGATGCGTGACGCCCAGGCAGACGTGCCCTTGGCCTAACGGCTTCGGGCGCAACTTGCGTTCAAAGACTCAATGGTTCACGGGATTCTGCAATTCACACCAAGTATCGCATTTCGCTACGTTCTTCATCGATGCAAGAGCCAAAATATCCGTTGCCAAGAGTCGTTTGGATTACAACAGGCACCACAACACCCTCAAGCTCACCGCAAACGGGGCATCAAGGGGTCTGGCAGTCCTATTTAGTTTTCCTTGGCGCATTCCGCGCCGGGTTTGAGTTACAATCTCCGCGCGACGGGCGCACGGGAAGCGACGGGTGGGAAGGGAAGGCTTGGTCTCCCCCTACC-----
>I808-3
TGGGGTCGCGGTCGGGGCGCAACTCCAGAGAGAGCGCGCACAAGGGTCATCCGTGAAGTCGAAGACAACGAGGGGAACCAGCACGATAGAACTCGAGTCGGGGCATTCTACCACCACTCATCGTGACGTCCCTCGCCGAGGACTCTCATTTAGGCCAGCCACGCCTAAAGGCATGGGAGGCCAACATCCGCCGCCCCACACGATAGGTGGGGG-GGGGACGCGATGCGTGACGCCCAGGGAGAAGTGCCCTTGGCCTAACGGCTTCCGGCGCAACTTGCGTTCAAAGACTCCATGGGTCACGGGATTCTGCAATTCACACCAAGTATCGCATTTCCCTACCTTCTTCATCCATGCCAGAGCCCAAATATCCGTTGCCGAAAGTCCTTTGGATTACCACAGGCACCACAACACCCTCCAGCTCACCGCGAACGGGGCATCAAGGGGTCTGGCAGTCCTATTTAGTTTTCCTTGGCGCATTCCGCGCCCGGTTTGAGTTACAATCTCCGCGCGACCGGCGCACGGGAAGCGACCGGTGGGAAGGGAAGGCTTGGTCTCCCCCTACC-----
>I808-4
TGGGGTCGCGGTCGGGGCGCAACTCCAGAGAGAGCGCGCACAAGGGTCATCCGTGAAGTCGAAGACAACGAGGGGAACCAGCACGATAGAACTCGAGTCGGGGCATTCTACCACCACTCATCGTGACGTCCCTCGCCGAGGACTCTCATTTAGGCCAGCCACGCCTAAAGGCATGGGAGGCCAACATCCGCCGCCCCACACGATAGGTGGGGG-GGGGACCCGATGGGTGGCGCCCAGGGAGAAGTGCCCTTGGGCTAACGGCTTCCGGCGCAACTTGGGTTCAAAGAATCCATGGGTCACGGGATTCTGCAATTCACACCAAGTATCGCATTTCCCTACCTTCTTCATCCATGCCAGAACCCAAATATCCGTTGCCCAAAGTCCTTTGGATTACCACAGGGACCACAACACCCTCCAGCTCACCGCGAACGGGGCATCAAGGGGTCTGGCAGTCCTATTTAGTTTTCCTTGGCGCAATCCGCGCCCGGGTTGAGTTACA--TCTCGCGCGAC-GGCGCACGGGAAGCGAC-GGTGGGAAGG-AAGGCT-GGTCTCCCC-TACG-----
>I808-5
TGGGGTCGCGGTCGGGGCGCAACTCCAGAGAGAGCGCGCACAAGGGTCATCCGTGAAGTCGAAGACAACGAGGGGAACCAGCACGATAGAACTCGAGTCGGGGCATTCTACCACCACTCATCGTGACGTCCCTCGCCAAGGACTCTCATTTAGGCCAGCCACGCCTAAAGGCATGGGAGGCCAACATCCGCCGCCCCACACGATAGGGGGGGGCGGCGACGCGATGCGTGACGCCCAGGCAGACGTGCCCTTGGCCTAACGGCTTCGGGCGCAACTTGCGTTCAAAGACTCGATGGTTCACGGGATTCTGCAATTCACACCAAGTATCGCATTTCGCTACGTTCTTCATCGATGCGAGAGCCAAGATATCCGTTGCCAAAAGTCGTTTGGATTACAACAGGCACCACAACACCCTCAAGCTCACCGCGAACGGGGCATCAAGGGGTCTGGCAGTCCTATTTAGTTTTCCTTGGCGCATTCCGCGCCGGGTTTGAGTTACAATCTCCGCGCGACGGGCGCACGGGAAGCGACGGGTGGGAAGGGAAGGCTTGGTCTCCCCCTACC-----
>I809-1
TGGGGTCGCGGTCGGGGCGCAACTCCAGAGAGAGCGCGCACAAGGGTCATCCGTGAAGTCGAAACCACCAGGGGAAACCACCCCAATGAACTCCAGTCCGGGGATTTCACCCCCCCCCCTCCGGGCCTCCCCCCCCCAAGAATCCCCTTTAAGGCCACCCCCCCCAAAGGGATGGGAAGGCCAACTCCCCCCCCCCCCCCCAAAAGGGGGGGGGGGCAACCCATGGCTGGCCCCCAAGGCGAACTGGCCCTGGGCCAACCGGTTCCGGGGCCACTTGGCTTCCAAAAATCCATGGGTCCCGGGAATCCGCCATTTCCACCCAGTAACCCAATTCCCTTCCTTCCTCCTCCATGCCAAAACCCAAAAAACCCTTGGCCAAAAGCCTTTGGAATAACAACGGGACCCCCACCCCCTCGAACTCCCCCCCAAAGGGGCATCCAGGGGTCTGGGCGGCCTATTTAGGTTTCCCTGGCGCAATCCGGGCCCGGGTTGAATTACCATCCCCC-CCCCACCGGCGCCCCGGAAACCACCGGTGGGAAGGGAAGGGTTGGTCCTCCCCTACC-----
>I809-2
TGGGGTCGCGGTCGGGGCGCAACTCCAGAGAGAGCGCGCACAAGGGTCATCCGTGAAGTCGAAGACAACGAGGGGAACCAGCACGATAGAACTCGAGTCGGGGCATTCTACCACCACTCATCGTGACGTCCCTCGCCGAGGACTCTCATTTAGGCCAGCCACGCCTAAAGGCATGGGAGGCCAACATCCGCCGCCCCACACGATAGGTGGGGG-GGGGAACCCATGGGTGGCCCCCAAGGAGAACTGGCCTTGGGCTAACGGCTTCGGGGGCAACTTGGGTTCAAAAAATCCGTGGGTCACGGGAATCTGCAATTCCCACCAAGTATCCCATTTCCCTACCTTCTTCCTCCATGCCAAAACCCAAAAATCCCTTGCCCAAAATCCTTTGGATTACCAACGGGACCACAACACCCTCCAACTCACCCCCAAAGGGGCATCCAGGGGTCTGGGAGGCCTATTTAAGTTTCCTTGGCGCATTCCCCGCCCGGGTTGAATTACCATCTCCCCGCGACCGGCGCACGGGAAGCCACCGGTGGGAAGGGAAGGCTTGGTCTCCCCCTACC-----
>I811-1
TGGGGTCGCGGTCGGGGCGCAACTCCAGAGAGAGCGCGCACAAGGGTCATCCGTGAAGTCGAAGACAACGAGGGGAACCAGCACGATAGAACTCGAGTCGGGGCATTCTACCACCACTCATCGTGACGTCCCTCGCCGAGGACTCTCATTTAGGCCAGCCACGCCTAAAGGCATGGGAGGCCAACATCCGCCGCCCCACACGATAGGTGGGGG-GGCGACCCCATGCGTGACCCCCAGGGAGAACTGGCCTTGGGCTAACGGCTTCCGGCGCAACTTGGGTTCAAAGACTCCGTGGGTCACGGGAATCTGCAATTCACACCAAGTATCCCATTTCCCTACCTTCTTCATCCATGCCAGAACCCAAATATCCCTTGCCCAAAGTCCTTTGGATTACCACCGGGACCACAACCCCCTCCAACTCACCCCCAAAGGGGCATCCAGGGGTCTGGGAGTCCTATTTAATTTTCCTTGGCGCATTCCGCGCCCGGGTTGAATTACCATCTCCGCGCGACGGGCGCCCGG-AAGCCACGGGTGGGAAGGG-AAGGCTGGTCTCCCCCTACC-----
>I811-3
TGGGGTCGCGGTCGGGGCGCAACTCCAGAGAGAGCGCGCACAAGGGTCATCCGTGAAGTCGAAGACAACGAGGGGAACCAGCACGATAGAACTCGAGTCGGGGCATTCTACCACCACTCATCGTGACGTCCCTCGCCGAGGACTCTCATTTAGGCCAGCCACGCCTAAAGGCATGGGAGGCCAACATCCGCCGCCCCACACGATAGGTGGGGGCGGCGACGCGATGCGTGACGCCCAGGCAGACGTGCCCTTGGCCTAACGGCTTCGGGCGCAACTTGCGTTCAAAGACTCGATGGTTCACGGGATTCTGCAATTCACACCAAGTATCGCATTTCGCTACGTTCTTCATCGATGCGAGAGCCGAGATATCCGTTGCCGAGAGTCGTTTGGATTACGACAGGCACCACAACACCCTCGAGCTCACCGCGAACGGGGCATCAAGGGGTCTGGCAGTCCTATTTAGTTTTCCTTGGCGCATTCCGCGCCGGGTTTGAGTTACAATCTCCGCGCGACGGGCGCACGGGAAGCGACGGGTGGGAAGGGAAGGCTTGGTCTCCCCCTACC-----
>I811-4
TGGGGTCGCGGTCGGGGCGCAACTCCAGAGAGAGCGCGCACAAGGGTCATCCGTGAAGTCGAAGACAACGAGGGGAACCAGCACGATAGAACTCGAGTCGGGGCATTCTACCACCACTCATCGTGACGTCCCTCGCCGAGGACTCTCATTTAGGCCAGCCACGCCTAAAGGCATGGGAGGCCAACATCCGCCGCCCCACACGATAGGTGGGGGCGGCGACGCGATGCGTGACGCCCAGGCAGACGTGCCCTTGGCCTAACGGCTTCGGGCGCAACTTGCGTTCAAAGACTCGATGGTTCACGGGATTCTGCAATTCACACCAAGTATCGCATTTCGCTACGTTCTTCATCGATGCGAGAGCCGAGATATCCGTTGCCGAGAGTCGTTTGGATTACGACAGGCACCACAACACCCTCGAGCTCACCGCGAACGGGGCATCAAGGGGTCTGGCAGTCCTATTTAGTTTTCCTTGGCGCATTCCGCGCCGGGTTTGAGTTACAATCTCCGCGCGACGGGCGCACGGGAAGCGACGGGTGGGAAGGGAAGGCTTGGTCTCCCCCTACC-----
>I811-5
TGGGGTCGCGGTCGGGGCGCAACTCCAGAGAGAGCGCGCACAAGGGTCATCCGTGAAGTCGAAGACAACGAGGGGAACCAGCACGATAGAACTCGAGTCGGGGCATTCTACCACCACTCATCGTGACGTCCCTCGCCGAGGACTCTCATTTAGGCCAGCCACGCCTAAAGGCATGGGAGGCCAACATCCGCCGCCCCACACGATAGGTGGGGGCGGCGACGCGATGCGTGACGCCCAGGCAGACGTGCCCTTGGCCTAACGGCTTCGGGCGCAACTTGCGTTCAAAGACTCGATGGTTCACGGGATTCTGCAATTCACACCAAGTATCGCATTTCGCTACGTTCTTCATCGATGCGAGAGCCGAGATATCCGTTGCCGAGAGTCGTTTGGATTACAACAGGCACCACAACACCCTCGAGCTCACCGCGAACGGGGCATCAAGGGGTCTGGCAGTCCTATTTAGTTTTCCTTGGCGCATTCCGCGCCGGGTTTGAGTTACAATCTCCGCGCGACGGGCGCACGGGAAGCGACGGGTGGGAAGGGAAGGCTTGGTCTCCCCCTACC-----
>II802-4
TGGGGTCGCGGTCGGGGCGCAACTCCAGAGAGAGCGCGCACAAGGGTCATCCGTGAAGTCGAA-ACAACGAGGGGAACCAGCACGATAGAACTCGAGTCGGGGCATTCTACCACCACTCATCGTGACGTCCCTCGCCGAGGACTCTCATTTAGGCCAGCCACGCCTAAAGGCATGGGAGGCCAGCATCCGCCGCCCCACACGATAGGTGGGGGCGGCGACGCGATGCGTGACGCCCAGGCAGACGTGCCCTTGGCCTAACGGCTTCGGGCGCAACTTGCGTTCAAAGACTCGATGGTTCACGGGATTCTGCAATTCACACCAAGTATCGCATTTCGCTACGTTCTTCATCGATGCGAGAGCCGAGATATCCGTTGCCGAGAGTCGTTTGGATTACGACAGGCACCACAACACCCTCGAGCTCACCGCGAACGGGGCATCAAGGGGTCTGGCAGTCCTATTTAGTTTTCCTTGGCGCATTCCGCGCCGGGTTTGAGTTACAATCTCCGCGCGACGGGCGCACGGGAAGCGACGGGTGGGAAGGGAAGGCTTGGTCTCCCCCTACC-----
>II803-5
TGGGGTCGCGGTCGGGGCGCAACTCCAGAGAGAGCGCGCACAAGGGTCATCCGTGAAGTCGAAGACAACGAGGGGAACCAGCACGATAGAACTCGAGTCGGGGCATTCTACCACCACTCATCGTGACGTCCCTCGCCAAGGACTCTCATTTAGGCCAGCCACGCCTAAAGGCATGGGAGGCCAACATCCGCCGCCCCACACGATAGGTGGGGGGGGGAACCCAAGGCGGGACCCCCAGGCAAACTTGCCCTGGGCCAACCGGTTTCGGGGCCAATTGGCTTCCAAAAACCCAAGGGTCCACGGAATCCGGCATTTCCCACCAAGAATCGAATTTCCCTCCTTCCTTCACCAAGGCAAAAGCCAAAATATCCGTGGCCAAAAGCCGTTGGAATAACAACAGGACCCCCACCCCCTTGAACTTCACCGGAAACGGGGAATCAGGGGGCCGGGCGGCCCTATTAAGTTTTCTTTGCCCAATTCGGCGCGGGTTTGAAGTACAATCTCCG--CGCGACGGGCGCACGGGAGCGGACGGTGGGGA-GGGAAGCTTG--TCTCCCCCTAC-----
>II804-4
TGGGGTCGCGGTCGGGGCGCAACTCCAGAGAGAGCGCGCACAAGGGTCATCCGTGAAGTCGAAGACAACGAGGGGAACCAGCACGATAAAACTCGAGTCGGGGCATTCTACCACCACTCATCGTGACGTCCCTCGCCAAGGACTCTCATTTAGGCCAGCCACGCCTAAAGGCATGGGAGGCCAACATCCGCCGCCCCACACAATAGGGGGGGGCGGCAACCCGATGCGGGACGCCCAGGCAAACTTGCCCTTGGCCTAACGGCTTCGGGCGCAACTTGCGTTCAAAAACTCAATGGTTCACGGAATTCTGCAATTCACACCAAGTATCGCATTTCCCTACTTTCTTCATCAATGCAAAAGCCAAAATATCCGTTGCCAAAAGTCGTTTGAATTACAACAGGCACCACAACACCCTCAAGCTCACCGCAAACGGGGCATCAAGGGGTCTGGCAGTCCTATTTATTTTTCCTTGGCGCATTCCGCGCCGGGTTTAATTTACAATCTCCGCGCGACGGGCGCACGGAAAGCAACGGGTGGAAAGGGAAGGCTTGGTCTCCCCCTACC-----
>II804-5
TGGGGTCGCGGTCGGGGCGCAACTCCAGAGAGAGCGCGCACAAGGGTCATCCGTGAAGTCGAAAACAACAAGGGGAACCACCCCAATAAAACTCAAGTCGGGGCATTCTACCCCCCCTCATCGGGACTTCCCTCGCCAAGAACTCTCTTTTAGGCCACCCACCCCTAAAGGCAGGGAAGGCCAACATCCGCCGCCCCACACAATAGGGGGGGGGGGGAACCCAAGGCGGGACCCCCAGGCAAACTGGCCCTGGGCCAACCGGTTCCGGGGCCACTTGGCTTCCAAAAACCGGAGGGTCCACGGAATCCGGCATTTCCCACCAAGAACCGAATTCCCTTCCTTCCTCCTCCAAGCCAAAACCCAAAAAATCCGTGGCCAAAAGCCTTTGGAATAACAACGGGACCCCCACCCCCCTCAACTTCCCCGCAAAGGGGGAATCAGGGGGCCGGGAGGCCCAATTAAGTTTTCCTGGGCCCATTCCGCCCCGGGTTGGATTAACATCCCCC-CCCCACCGGGCCAAGGGAAACCAACGGGGGGAAAGGAAAGCCTGGTCCTCCCCCTCC-----
>II807-3
TGGGGTCGCGGTCGGGGCGCAACTCCAGAGAGAGCGCGCACAAGGGTCATCCGTGAAGTCGAAGACAACGAGGGGAACCAGCACGATAGAACTCGAGTCGGGGCATTCTACCACCACTCATCGGGACGTCCCTCGCCAAGGACTCTCATTTAGGCCAGCCACGCCTAAAGGCATGGGAGGCCAACATCCGCCGCCCCACACAATAGGGGGGGGCGGCGACGCGATGCGGGACGCCCAGGCAAACGTGCCCTTGGCCTAACGGCTTCGGGCGCAACTTGCGTTCAAAAACTCAATGGTTCACGGGATTCTGCAATTCACACCAAGTATCGCATTTCGCTACGTTCTTCATCGATGCAAGAGCCAAAATATCCGTTGCCAAAAGTCGTTTGGATTACAACAGGCACCACAACACCCTCAAGCTCACCGCAAACGGGGCATCAAGGGGTCTGGCAGTCCTATTTATTTTTCCTTGGCGCATTCCGCGCCGGGTTTGATTTACAATCTCCGCGCGACGGGCGCACGGAAAGCAACGGGTGGAAAGGGAAGGCTTGGTCTCCCCCTACC-----
>II809-1
TGGGGTCGCGGTCGGGGCGCAACTCCAGAGAGAGCGCGCACAAGGGTCATCCGTGAAGTCGAA-ACAACGAGGGGAACCAGCACGATAGAACTCGAGTCGGGGCATTCTACCACCACTCATCGTGACGTCCCTCGCCGAGGACTCTCATTTAGGCCAGCCACGCCTAAAGGCATGGGAGGCCAGCATCCGCCGCCCCACACGATAGGTGGGGGCGGCGACGCGATGCGTGACGCCCAGGCAGACGTGCCCTTGGCCTAACGGCTTCGGGCGCAACTTGCGTTCAAAGACTCGATGGTTCACGGGATTCTGCAATTCACACCAAGTATCGCATTTCGCTACGTTCTTCATCGATGCGAGAGCCGAGATATCCGTTGCCGAGAGTCGTTTGGATTACGACAGGCACCACAACACCCTCGAGCTCACCGCGAACGGGGCATCAAGGGGTCTGGCAGTCCTATTTAGTTTTCCTTGGCGCATTCCGCGCCGGGTTTGAGTTACAATCTCCGCGCGACGGGCGCACGGGAAGCAACGGGTGGGAAGGGAAGGCTTGGTCTCCCCCTACC-----
>II811-2
TGGGGTCGCGGTCGGGGCGCAACTCCAGAGAGAGCGCGCACAAGGGTCATCCGTGAAGTCGAAGACAACGAGGGGAACCAGCACGATAGAACTCGAGTCGGGGCATTCTACCACCACTCATCGTGACGTCCCTCGCCGAGGACTCTCATTTAGGCCAGCCACGCCTAAAGGCATGGGAGGCCAACATCCGCCGCCCCACACGATAGGTGGGGGCGGCGACGCGATGCGTGACGCCCAGGCAGACGTGCCCTTGGCCTAACGGCTTCGGGCGCAACTTGCGTTCAAAGACTCGATGGTTCACGGGATTCTGCAATTCACACCAAGTATCGCATTTCGCTACGTTCTTCATCGATGCGAGAGCCGAGATATCCGTTGCCGAGAGTCGTTTGGATTACGACAGGCACCACAACACCCTCGAGCTCACCGCGAACGGGGCATCAAGGGGTCTGGCAGTCCTATTTAGTTTTCCTTGGCGCATTCCGCGCCGGGTTTGAGTTACAATCTCCGCGCGACGGGCGCACGGGAAGCGACGGGTGGGAAGGGAAGGCTTGGTCTCCCCCTACC-----
>I913-1
TGGGGTCGCGGTCGGGGCGCAACTCCAGAGAGAGCGCGCACAAGGGTCATCCGTGAAGTCGAAGACAACGAGGGGAACCAGCACGATAGAACTCGAGTCGGGGCATTCTACCACCACTCATCGTGACGTCCCTCGCCGAGGACTCTCATTTAGGCCAGCCACGCCTAAAGGCATGGGAGGCCAACATCCGCCGCCCCACACGATAGGTGGGGG-GGGGACCCCATGGGTGGCCCCCAAGGAGAACTGGCCTTGGGCTAACGGCTTCCGGGGCAACTTGGGTTCAAAAAATCCATGGGTCACGGGAATCTGCCATTCCCACCAAGTATCCCATTTCCCTTCCTTCTTCCTCCAAGCCAAAACCCAAAATTCCCTTGCCCAAAATCCTTTGGATTACCAACGGGACCCCCACCCCCTCCAACTCACCCCCAAAGGGGCATCCAGGGGTCTGGGAGGCCTATTTAAGTTTCCTTGGGGCAATCCCCGCCCGGGTTGAATTAACATCTCCCCCCCACCGGCGCACGGGAAACCACCGGTGGGGAGGGGAGGGTTGGTCTCCCCTAAC------
>I913-2
TGGGGTCGCGGTCGGGGCGCAACTCCAGAGAGAGCGCGCACAAGGGTCATCCGTGAAGTCGAAAACACCAAGGGGAACCACCACAATAAAACTCGATTCGGGGCATTCTACCCCCCCTCATCGGGCCTCCCCCCCCCAAGAATTCTCATTTAGGCCACCCCCCCCAAAGGGCAGGGAAGGCCACCTTCCGCCGCCCCCCCCAAAAGGGGGGGGCGGCAACCCAAGGCGGGACCCCCAGGCAAACTGGCCCTGGGCCAACCGGTTTCGGGCGCAATTTGCTTTCAAAAACCCAAGGGTTCACGGAATTCTGCATTTCACACCAAGAATCGAATTTCCTTCCTTTCTTCACCAAGCCAAAACCCAAAAAATCCTTTGCCAAAAGCCTTTGGAATTACAACAGGACCCACACCACCCTCAACTTCACCCCAAACGGGGAATCAAGGGGCCGGGCGGCCCAATTTAGTTTTCCTGGGCCCATTCCCCGCCGGGTTGAATTTACAATCTCCGCCCAACGGGCCAACGGAAACGAACGGGGGGAAGGGAAAGGCTGGTTCTCCCCCTCCC-----
>I913-3
TGGGGTCGCGGTCGGGGCGCAACTCCAGAGAGAGCGCGCACAAGGGTCATCCGTGAAGTCGAAGACAACGAGGGGAACCAGCACGATAGAACTCGAGTCGGGGCATTCTACCACCACTCATCGTGACGTCCCTCGCCGAGGACTCTCATTTAGGCCAGCCACGCCTAAAGGCATGGGAGGCCAACATCCGCCGCCCCACACGATAGGTGGGGGCGGCGACGCGATGCGTGACGCCCAGGCAGACGTGCCCTTGGCCTAACGGCTTCGGGCGCAACTTGCGTTCAAAGACTCGATGGTTCACGGGATTCTGCAATTCACACCAAGTATCGCATTTCGCTACGTTCTTCATCGATGCGAGAGCCGAGATATCCGTTGCCGAGAGTCGTTTGGATTACGACAGGCACCACAACACCCTCGAGCTCACCGCGAACGGGGCATCAAGGGGTCTGGCAGTCCTATTTAGTTTTCCTTGGCGCATTCCGCGCCGGGTTTGAGTTACAATCTCCGCGCGACGGGCGCACGGGAAGCGACGGGTGGGAAGGGAAGGCTTGGTCTCCCCCTACC-----
>I914-1
TGGGGTCGCGGTCGGGGCGCAACTCCAGAGAGAGCGCGCACAAGGGTCATCCGTGAAGTCGAAGACAACGAGGGGAACCAGCACGATAGAACTCGAGTCGGGGCATTCTACCACCACTCATCGTGACGTCCCTCGCCGAGGACTCTCATTTAGGCCAGCCACGCCTAAAGGCATGGGAGGCCAACATCCGCCGCCCCACACGATAGGTGGGGG-GGGGAACCCATGGGTGGCCCCCAAGGAGAACTGGCCTTGGGCCAACCGGTTCCGGGGCCACTTGGGTTCCAAGAATCCATGGGTCACGGGAATCCGCCATTCCCACCCAGTATCCCATTTCCCTTCCGTCCTCCTCCATGCCAAAACCCAAAAATCCCTTGCCCAAAATCCTTTGGAATACGAACGGGACCCCCACCCCCTCGAACTCCCCCCGAAAGGGGCATCCAGGGGTCCGGGAGGCCTATTTAAGTTTCCTTGGGGCATTCCGCGCCCGGGTTGAATTACCATTTCCGGGGGACGGGCGCAC-GGGAGCGACGGGTGGGAAGG--AAGCCTGGTCTTCCCCTAC------
>I914-3
TGGGGTCGCGGTCGGGGCGCAACTCCAGAGAGAGCGCGCACAAGGGTCATCCGTGAAGTCGAAGACAACGAGGGGAACCAGCACGATAAAACTCGAGTCGGGGCATTCTACCACCACTCATCGGGACGTCCCTCGCCAAGGATTCTCTTTTAGGCCAGCCACGCCTAAAGGCAGGGGAGGCCAACATCCGCCGCCCCACAC-AATAGGGGGGGCGGCGACGCGATGCGTGACGCCCAGGCAGACGTGCCCTTGGCCTAACGGCTTCGGGCGCAACTTGCGTTCAAAGACTCGATGGTTCACGGGATTCTGCAATTCACACCAAGTATCGCATTTCGCTACGTTCTTCATCGATGCGAGAGCCGAGATATCCGTTGCCGAAAGTCGTTTGGATTACGACAGGCACCACAACACCCTCGAGCTCACCGCGAACGGGGCATCAAGGGGTCTGGCAGTCCTATTTAGTTTTCCTTGGCGCATTCCGCGCCGGGTTTGAGTTACAATCTCCGCGCGACGGGCGCACGGGAAGCGACGGGTGGGAAGGGAAGGCTTGGTCTCCCCCTACC-----
>I914-5
TGGGGTCGCGGTCGGGGCGCAACTCCAGAGAGAGCGCGCACAAGGGTCATCCGTGAAGTCGAAGACAACGAGGGGAACCAGCACGATAGAACTCGAGTCGGGGCATTCTACCACCACTCATCGTGACGTCCCTCGCCGAGGACTCTCATTTAGGCCAGCCACGCCTAAAGGCATGGGAGGCCAACATCCGCCGCCCCACACGATAGGTGGGGGCGGCAACCCGATGCGGGACCCCCAGGCAAACTGGCCCTTGGCCTAACGGCTTCGGGCGCAACTTGCGTTCAAAAACTCAAGGGTTCACGGAATTCTGCAATTCACACCAAGTATCGCATTTCCCTACGTTCTTCATCAATGCAAAAGCCAAAATATCCGTTGCCAAAAGTCGTTGGAATTACAACAGGCACCACACCACCCTCAAGCTCACCGCAAACGGGGCATCAAGGGGTCGGGCAGTCCTATTTAGTTTTCCTTGGCGCATTCCGCGCCGGGTTTAAGTTACAATCTCGGCGCGACGGGCGCACGGAAAGCAACGGGGGGGAAGGGAAGGCTGGGTCTCCCCTTACG-----
>I917-1
TGGGGTCGCGGTCGGGGCGCAACTCCAGAGAGAGCGCGCACAAGGGTCATCCGTGAAGTCGAAGACAACGAGGGGAACCAGCACGATAGAACTCGAGTCGGGGCATTCTACCACCACTCATCGTGACGTCCCTCGCCGAGGACTCTCATTTAGGCCAGCCACGCCTAAAGGCATGGGAGGCCAACATCCGCCGCCCCACACGATAGGTGGGGGCGGCGACGCGATGCGTGACGCCCAGGCAGACGTGCCCTTGGCCTAACGGCTTCGGGCGCAACTTGCGTTCAAAGACTCGATGGTTCACGGGATTCTGCAATTCACACCAAGTATCGCATTTCGCTACGTTCTTCATCGATGCGAGAGCCGAGATATCCGTTGCCGAGAGTCGTTTGGATTACGACAGGCACCACAACACCCTCGAGCTCACCGCGAACGGGGCATCAAGGGGTCTGGCAGTCCTATTTAGTTTTCCTTGGCGCATTCCGCGCCGGGTTTGAGTTACAATCTCCGCGCGACGGGCGCACGGGAAGCGACGGGTGGGAAGGGAAGGCTTGGTCTCCCCCTACC-----
>I917-2
TGGGGTCGCGGTCGGGGCGCAACTCCAGAGAGAGCGCGCACAAGGGTCATCCGTGAAGTCGAAGACAACGAGGGGAACCAGCACGATAGAACTCGAGTCGGGGCATTCTACCACCACTCATCGTGACGTCCCTCGCCGAGGACTCTCATTTAGGCCAGCCACGCCTAAAGGCATGGGAGGCCAACATCCGCCGCCCCACACGATAGGTGGGGGCGGCGACGCGATGCGTGACGCCCAGGCAGACGTGCCCTTGGCCTAACGGCTTCGGGCGCAACTTGCGTTCAAAGACTCGATGGTTCACGGGATTCTGCAATTCACACCAAGTATCGCATTTCGCTACGTTCTTCATCGATGCGAGAGCCGAGATATCCGTTGCCGAGAGTCGTTTGGATTACGACAGGCACCACAACACCCTCGAGCTCACCGCGAACGGGGCATCAAGGGGTCTGGCAGTCCTATTTAGTTTTCCTTGGCGCATTCCGCGCCGGGTTTGAGTTACAATCTCCGCGCGACGGGCGCACGGGAAGCGACGGGTGGGAAGGGAAGGCTTGGTCTCCCCCTACC-----
>I917-5
TGGGGTCGCGGTCGGGGCGCAACTCCAGAGAGAGCGCGCACAAGGGTCATCCGTGAAGTCGAAGACAACGAGGGGAACCAGCACGATAGAACTCGAGTCGGGGCATTCTACCACCACTCATCGTGACGTCCCTCGCCGAGGACTCTCATTTAGGCCAGCCACGCCTAAAGGCATGGGAGGCCAACATCCGCCGCCCCACACGATAGGTGGGGGCGGCGACGCGATGCGTGACGCCCAGGCAGACGTGCCCTTGGCCTAACGGCTTCGGGCGCAACTTGCGTTCAAAGACTCGATGGTTCACGGGATTCTGCAATTCACACCAAGTATCGCATTTCGCTACGTTCTTCATCGATGCGAGAGCCGAGATATCCGTTGCCGAGAGTCGTTTGGATTACGACAGGCACCACAACACCCTCGAGCTCACCGCGAACGGGGCATCAAGGGGTCTGGCAGTCCTATTTAGTTTTCCTTGGCGCATTCCGCGCCGGGTTTGAGTTACAATCTCCGCGCGACGGGCGCACGGGAAGCGACGGGTGGGAAGGGAAGGCTTGGTCTCCCCCTACC-----
>I919-1
TGGGGTCGCGGTCGGGGCGCAACTCCAGAGAGAGCGCGCACAAGGGTCATCCGTGAAGTCGAAGACAACGAGGGGAACCAGCACGATAGAACTCGAGTCGGGGCATTCTACCACCACTCATCGTGACGTCCCTCGCCGAGGACTCTCATTTAGGCCAGCCACGCCTAAAGGCATGGGAGGCCAACATCCGCCGCCCCACACGATAGGTGGGGGCGGCGACGCGATGCGTGACGCCCAGGCAGACGTGCCCTTGGCCTAACGGCTTCGGGCGCAACTTGCGTTCAAAGACTCGATGGTTCACGGGATTCTGCAATTCACACCAAGTATCGCATTTCGCTACGTTCTTCATCGATGCGAGAGCCGAGATATCCGTTGCCGAGAGTCGTTTGGATTACGACAGGCACCACAACACCCTCGAGCTCACCGCGAACGGGGCATCAAGGGGTCTGGCAGTCCTATTTAGTTTTCCTTGGCGCATTCCGCGCCGGGTTTGAGTTACAATCTCCGCGCGACGGGCACACGGGAAGCGACGGGTGGGAAGGGAAGGCTTGGTCTCCCCCTACC-----
>I919-2
TGGGGTCGCGGTCGGGGCGCAACTCCAGAGAGAGCGCGCACAAGGGTCATCCGTGAAGTCGAAAACACCAAGGGGAACCAGCCCAATAAAACTCGATTCGGGGCTTTCTACCCCCCCTCATCGGGCCTCCCCTCGCCAAGAATTCTCTTTTAGGCCACCCCCCCCAAAGGGCTGGGAAGGCCAACTCCCGCCCCCCCCCACAATAGGGGGGGGGGGCAACCCATGGCTGGCCCCCAAGGCAAACTGGCCCTGGGCCAACCGGTTCCGGGGCCACTTGGCTTCCAAAAACCCAAGGGTCCACGGAATCCGCCATTTCCAACCAGTATCCCAATTTCCTTCCTTCCTCCACCAAGCCAAAACCCAAAAAATCCTTGGCCAAAAGCCTTTGGAATAACAACGGGACCCCCACCCCCTCGAACTTCCCCCCAAACGGGGATCCAGGGGGCCGGGCGGCCTAATTAGGTTTCCCTGGGCCAATCCCGCCCCGGGTTGAAGTACCATCCCCC-CCCCACCGGGGCCCCGGAAACCACCGGGGGGAAGGGAAGGCTTGGTCCCCCCCTTAC-----
>I919-4
TGGGGTCGCGGTCGGGGCGCAACTCCAGAGAGAGCGCGCACAAGGGTCATCCGTGAAGTCGAAGACAACGAGGGGAACCAGCACGATAGAACTCGAGTCGGGGCATTCTACCACCACTCATCGTGACGTCCCTCGCCGAGGACTCTCATTTAGGCCAGCCACGCCTAAAGGCATGGGAGGCCAACATCCGCCGCCCCACACGATAGGTGGGGGCGGCGACGCGATGCGTGACGCCCAGGCAGACGTGCCCTTGGCCTAACGGCTTCGGGCGCAACTTGCGTTCAAAGACTCGATGGTTCACGGGATTCTGCAATTCACACCAAGTATCGCATTTCGCTACGTTCTTCATCGATGCGAGAGCCGAGATATCCGTTGCCGAGAGTCGTTTGGATTACGACAGGCACCACAACACCCTCGAGCTCACCGCGAACGGGGCATCAAGGGGTCTGGCAGTCCTATTTAGTTTTCCTTGGCGCATTCCGCGCCGGGTTTGAGTTACAATCTCCGCGCGACGGGCGCACGGGAAGCGACGGGTGGGAAGGGAAGGCTTGGTCTCCCCCTACC-----
>I922-1
TGGGGTCGCGGTCGGGGCGCAACTCCAGAGAGAGCGCGCACAAGGGTCATCCGTGAAGTCGAAGACAACGAGGGGAACCAGCACGATAGAACTCGAGTCGGGGCATTCTACCACCACTCATCGTGACGTCCCTCGCCGAGGACTCTCATTTAGGCCAGCCACGCCTAAAGGCATGGGAGGCCAACATCCGCCGCCCCACACGATAGGTGGGGGCGGCGACGCGATGCGTGACGCCCAGGCAGACGTGCCCTTGGCCTAACGGCTTCGGGCGCAACTTGCGTTCAAAGACTCGATGGTTCACGGGATTCTGCAATTCACACCAAGTATCGCATTTCGCTACGTTCTTCATCGATGCGAGAGCCGAGATATCCGTTGCCGAGAGTCGTTTGGATTACGACAGGCACCACAACACCCTCGAGCTCACCGCGAACGGGGCATCAAGGGGTCTGGCAGTCCTATTTAGTTTTCCTTGGCGCATTCCGCGCCGGGTTTGAGTTACAATCTCCGCGCGACGGGCGCACGGGAAGCGACGGGTGGGAAGGGAAGGCTTGGTCTCCCCCTACC-----
>I922-2
TGGGGTCGCGGTCGGGGCGCAACTCCAGAGAGAGCGCGCACAAGGGTCATCCGTGAAGTCGAAAACAACGAGGGGAACCAGCGCGATAAAACTCGAGTCGGGGCATTCTACCACCACTCATCGGGACGTCCCTCGCCAAGGACTCTCATTTAGGCCAGCCACGCCTAAGGGCATGGGAGGCCAACATCCGCCGCCCCACACGATAGGGGGGGGCGGCAACGCGATGGGTGACGCCCAGGCAAACGTGCCCTTGGCCTAACGGCTTCGGGCGCAACTTGCGTTCAAAAACTCAATGGTTCACGGGATTCTGCAATTCACACCAAGTATCGCATTTCCCTACGTTCTTCATCGATGCAAAAGCCAAAAAATCCGTTGCCAAAAGTCGTTGGAATTACAACAGGCACCACAACACCCTCAAGCTCACCGCAAACGGGGCATCAAGGGGTCTGGCAGTCCTATTTAGTTTTCCTTGGCGCATTCCGCGCCGGGTTTGAGTTACAATCTCCGCGCGACGGGCGCACGGAAAGCAACGGGGGGAAAGGGAAGGCTTGGTCTCCCCCTACC-----
>I922-3
TGGGGTCGCGGTCGGGGCGCAACTCCAGAGAGAGCGCGCACAAGGGTCATCCGTGAAGTCGAAGACAACGAGGGGAACCAGCACGATAGAACTCGAGTCGGGGCATTCTACCACCACTCATCGTGACGTCCCTCGCCGAGGACTCTCATTTAGGCCAGCCACGCCTAAAGGCATGGGAGGCCAACATCCGCCGCCCCACACGATAGGTGGGGGGGGGAACCCAAGGCGGGCCCCCCAGGCAAACTGGCCCTGGGCCTAACGGTTTCGGGGGCAATTTGCGTTCAAAAACTCAAGGGTTCACGGAATTCGGCATTTCACACCAAGTATCGATTTTCCTTCCTTCCTTCATCAAGGCAAAAGCCAAAATATCCGTGGCCAAAAGCCGTTGGAATTACAACGGGACCCACACCCCCCTCAACTTCACCCCAAACGGGGATTCAGGGGGCCGGGCAGCCCTATTTATTTTTCCTGGGCCCATTCCCCGCCGGGTTGGATTAACAATCTCC-CCCCAACGGGCCCACGGGAACCACCGGTGGGGAGGGGAGGGTTTGTTCTCTCCCAAC-----
>I922-4
TGGGGTCGCGGTCGGGGCGCAACTCCAGAGAGAGCGCGCACAAGGGTCATCCGTGAAGTCGAAGACAACGAGGGGAACCAGCACGATAGAACTCGAGTCGGGGCATTCTACCACCACTCATCGTGACGTCCCTCGCCAAGGACTCTCATTTAGGCCAGCCACGCCTAAAGGCATGGGAGGCCAACATCCGCCGCCCCACACAATAGGTGGGGGGGGCAACCCGATGCGTGACGCCCAGGCAAACTTGCCCTTGGCCTAACGGCTTCGGGCGCAACTTGCGTTCAAAAACTCAATGGTTCACGGAATTCTGCAATTCACACCAAGTATCGCATTTCCCTACTTTCTTCATCAATGCAAAAGCCAAAATATCCGTTGCCAAAAGTCGTTGGAATTACAACAGGCACCACACCACCCTCAAGCTCACCGCAAACGGGGCATCAAGGGGTCTGGCAGTCCTATTTATTTTTCCTTGGCGCATTCCGCGCCGGGTTTGATTTACATTCTCCGCGCGACGGGCGCACGGGAAGCGACGGGTGGGAAGGGAAGGCTGGGTCTCCCCCTACC-----
>I924-2
TGGGGTCGCGGTCGGGGCGCAACTCCAGAGAGAGCGCGCACAAGGGTCATCCGTGAAGTCGAAGACAACGAGGGGAACCAGCACGATAGAACTCGAGTCGGGGCATTCTACCACCACTCATCGTGACGTCCCTCGCCAAGGACTCTCATTTAGGCCAGCCACGCCTAAAGGCATGGGAGGCCAACATCCGCCGCCCCACACAATAGGGGGGGGGGGGAACCCAAGGCGGGACGCCCAGGCAAACGGGCCCTGGGCCTAACGGTTTCGGGGGCAATTTGCGTTCAAAAACTCAAGGGTTCACGGAATTCTGCAATTCACACCAAGAATCGCATTTCCCTACTTTCTTCATCAATGCAAAAGCCAAAATATCCGTTGCCAAAAGTCTTTGGAATTACAACAGGAACCACAACACCCTCAACTTCACCCCAAACGGGGCATCAGGGGGCCGGGCAGCCTAATTTGTTTTTCTTGGGCCCATTCCGCGCCGGGTTGGATTT-CCATCTCC-CCGCAACGGGCCC-CGGGAGGCGACGGTGGG-AGGGAAGG--CTGTTCTCCCCCTCC-----
>I924-3
TGGGGTCGCGGTCGGGGCGCAACTCCAGAGAGAGCGCGCACAAGGGTCATCCGTGAAGTCGAAGACAACGAGGGGAACCAGCACGATAGAACTCGAGTCGGGGCATTCTACCACCACTCATCGTGACGTCCCTCGCCAAGGACTCTCATTTAGGCCAGCCACGCCTAAAGGCATGGGAGGCCAACATCCGCCGCCCCACACGATAGGTGGGGGCGGCAACCCGATGCGGGACCCCCAGGCAAACTGGCCCTGGGCCTAACGGTTTCGGGCGCAACTTGCGTTCAAAAACTCAAGGGTTCACGGAATTCTGCAATTCACACCAAGTATCGCATTTCCCTCCTTTCTTCATCAATGCAAAAGCCAAAATATCCGTTGCCAAAAGTCGTTGGAATTACAACAGGAACCACACCACCCTCAAGTTCACCGCAAACGGGGAATCAAGGGGCCGGGCAGCCCTATTTATTTTTCCTTGGCGAATTCCCCCCCGGGTTTGATTAACATTCTCGGCGCGACGGGCGCAGGGGAAGCAACGGTTGGGAGGGAAGG--TTGTTCTCCCCCTACC-----
>I928-1
TGGGGTCGCGGTCGGGGCGCAACTCCAGAGAGAGCGCGCACAAGGGTCATCCGTGAAGTCGAAGACAACGAGGGGAACCAGCACGATAGAACTCGAGTCGGGGCATTCTACCACCACTCATCGTGACGTCCCTCGCCGAGGACTCTCATTTAGGCCAGCCACGCCTAAAGGCATGGGAGGCCAACATCCGCCGCCCCACACGATAGGTGGGGG-GGGGACCCCATGGCTGGCCCCCAAGGCGAACTGGCCTTGGGCTAACGGCTTCCGGGGCCACTTGGGTTCCAAAAATCCATGGGTCACGGGAATCCGCCATTCCCACCCAGTATCCCATTTCCCTTCCTTCCTCCTCCATGCCAAAACCCAAATATCCCTTGCCCAAAATCCTTTGGAATACCAACGGGACCCCCACCCCCTCCAACTCACCCCCAAAGGGGCATCCAGGGGTCTGGGAGTCCTATTTTAGTTTCCTTGGCCCAATCCGGGCCCGGGTTGAATTACCATCTCCGCCCCACCGGGGGCCCGGGAGCCACCGGTGGGAAGGGGAGGGTTGGTCTCCCCCAAC------
>I928-3
TGGGGTCGCGGTCGGGGCGCAACTCCAGAGAGAGCGCGCACAAGGGTCATCCGTGAAGTCGAAGACAACGAGGGGAACCAGCACGATAGAACTCGAGTCGGGGCATTCTACCACCACTCATCGTGACGTCCCTCGCCGAGGACTCTCATTTAGGCCAGCCACGCCTAAAGGCATGGGAGGCCAACATCCGCCGCCCCACACGATAGGTGGGGGCGGCGACGCGATGCGTGACGCCCAGGCAGACGTGCCCTTGGCCTAACGGCTTCGGGCGCAACTTGCGTTCAAAGACTCGATGGTTCACGGGATTCTGCAATTCACACCAAGTATCGCATTTCGCTACGTTCTTCATCGATGCGAGAGCCGAGATATCCGTTGCCGAGAGTCGTTTGGATTACGACAGGCACCACAACACCCTCGAGCTCACCGCGAACGGGGCATCAAGGGGTCTGGCAGTCCTATTTAGTTTTCCTTGGCGCATTCCGCGCCGGGTTTGAGTTACAATCTCCGCGCGACGGGCACACGGGAAGCGACGGGTGGGAAGGGAAGGCTTGGTCTCCCCCTACC-----
>I931-1
TGGGGTCGCGGTCGGGGCGCAACTCCAGAGAGAGCGCGCACAAGGGTCATCCGTGAAGTCGAAAACAACGAGGGGAACCAGCACGATAGAACTCGAGTCGGGGCATTCTACCACCACTCATCGGGACGTCCCTCGCCAAGGACTCTCATTTAGGCCAGCCACGCCTAAAGGCATGGGAGGCCAACATCCGCCGCCCCACACGATAGGGGGGGGCGGCAACGCGATGGGGGACCCCCAGGCAAACTTGCCCTTGGCCTAACGGCTTCGGGCGCAACTTGCGTTCAAAAACTCAATGGTTCACGGGATTCTGCAATTCACACCAAGTATCGCATTTCCCTCCTTCCTTCATCAATGCAAAAGCCAAAATATCCGTTGCCAAGAGTCGTTGGAATTACAACAGGAACCCCAACACCCTCAAGCTCACCGCAAACGGGGCATCAAGGGGTCTGGCATTCCTATTTAGTTTTCCTTGGCGCATTCCGCGCCGGGTTTAATTTACAATCTCCGCGCAACGGGGGCACGGAAAGCAACAGGGGGAAAGGAAAGGCTTGGTCTCCCCCTACC-----
>I931-4
TGGGGTCGCGGTCGGGGCGCAACTCCAGAGAGAGCGCGCACAAGGGTCATCCGTGAAGTCGAA-ACAACGAGGGGAACCAGCACGATAGAACTCGAGTCGGGGCATTCTACCACCACTCATCGTGACGTCCCTCGCCGAGGACTCTCATTTAGGCCAGCCACGCCTAAAGGCATGGGAGGCCAGCATCCGCCGCCCCACACGATAGGTGGGGGCGGCGACGCGATGCGTGACGCCCAGGCAGACGTGCCCTTGGCCTAACGGCTTCGGGCGCAACTTGCGTTCAAAGACTCGATGGTTCACGGGATTCTGCAATTCACACCAAGTATCGCATTTCGCTACGTTCTTCATCGATGCGAGAGCCGAGATATCCGTTGCCGAGAGTCGTTTGGATTACGACAGGCACCACAACACCCTCGAGCTCACCGCGAACGGGGCATCAAGGGGTCTGGCAGTCCTATTTAGTTTTCCTTGGCGCATTCCGCGCCGGGTTTGAGTTACAATCTCCGCGCGACGGGCGCACGGGAAGCGACGGGTGGGAAGGGAAGGCTTGGTCTCCCCCTACC-----
>I931-5
TGGGGTCGCGGTCGGGGCGCAACTCCAGAGAGAGCGCGCACAAGGGTCATCCGTGAAGTCGAAAACACCAAGGGAAACCAGCCCAATAAAATTCAAGCCGGGGATTTCTACCCCCCCTCTTCGGGCCTCCCCCCCCCAAGAATTCCCTTTTAGGCCACCCCCCCCAAAGGGCTGGGAAGGCCAACTCCCCCCGCCCCCCCCAATAGGGGGGGGGGGCAACCCATGGCTGGCCCCCAAGGCAAACTGGCCCTGGGCCAACCGGTTCCGGGGCCACTTGGGTTCCAAAAATTCAAGGGTCCCCGGAATCCGGCATTTCCACCCAGTAATCCAATTCCCTTCCTTCCTCCTCCAAGCCAAAACCCAAAAAATCCTTGGCCAAAAGCCTTTGGAATAACAACAGGACCCCCACCCCCTTCAACTTCCCCCCAAACGGGGATTCAGGGGGCCGGGAGGCCTAATTAAGTTTCCCTGGGCCCATCCCCCCCCGGGTTGAATTACCAACCCCC-CCCCAACGGGCGAACGGGAAGCACCGGTGGGAAGGGAAAGCTTTGGCTCCCCCTACC-----
>I945-1
TGGGGTCGCGGTCGGGGCGCAACTCCAGAGAGAGCGCGCACAAGGGTCATCCGTGAAGTCGAAAACAACAAGGGGAACCAGCACAATAAAACTCGAGTCGGGGCATTCTACCACCACTCATCGGGACGTCCCTCGCCAAGGACTCTCATTTAGGCCAGCCACGCCAAAAGGCATGGGAGGCCAACATCCGCCGCCCCACACAATAGGGGGGGGCGGCAACCCGATGCGTGACGCCCAGGCAAACTTGCCCTTGGCCTAACGGCTTCGGGCGCAACTTGCGTTCAAAAACTCAATGGTTCACGGAATTCTGCAATTCACACCAAGTATCGCATTTCCCTACTTTCTTCATCAATGCAAAAGCCAAAATATCCGTTGCCAAAAGTCGTTGGAATTACAACAGGCACCACAACACCCTCAAGCTCACCGCAAACGGGGCATCAAGGGGTCTGGCAGTCCTATTTAGTTTTCCTTGGCGCATTCCCCGCCGGGTTTAATTTACAATCTCCGCGCGACGGGCGCACGGAAAGCAACGGGTGGAA-GGAAAGGCTTGGTCTCCCCTA--C-----
>I945-2
TGGGGTCGCGGTCGGGGCGCAACTCCAGAGAGAGCGCGCACAAGGGTCATCCGTGAAGTCGAAAACACCAGGGGAACCCG-CACGATAGAACTCCAGTCCGGGGATTCCACCCCCCCTCCTCCGGGCCTCCCTCCCCCAAGAATCCCATTTTAGGCAACCCCCCCCAAAGGGATGGGAGGCCACATCCGCCCCCCCCCCCCAAAAGGGGGGGG-GGGGACCCCATGGGTGGCCCCCAAGGAGAACTGGCCTTGGGCTAACCGCTTCCGGGGCCACTTGGGTTCCAAAAATCCATGGGTCACGGGAATCTGCCATTCACACCCAGTATCCCATTTCCCTTCCTTCTTCCTCCATGCCAAAACCCAAAAATCCCTTGCCCAAAATCCTTTGGATTACCAACGGGACCCCAACCCCCTCCAACTCACCCCCAAAGGGGCATCCAGGGGTCTGGGAGGCCTATTTAAGTTTCCTTGGCCCATTCCGGGCCCGGGTTGAATTACCATCTCCGCCCCACCGGCGCACGGGAAGCCACCGGTGGGAAAGGGAAGCTTGGTCTTCCCCTAAC-----
>I945-4
TGGGGTCGCGGTCGGGGCGCAACTCCAGAGAGAGCGCGCACAAGGGTCATCCGTGAAGTCGAAGACAACGAGGGGAACCAGCACGATAGAACTCGAGTCGGGGCATTCTACCACCACTCATCGTGACGTCCCTCGCCGAGGACTCTCATTTAGGCCAGCCACGCCTAAAGGCATGGGAGGCCAACATCCGCCGCCCCACACGATAGGTGGGGGGGGCAACCCGAGGCGGGACGCCCAGGCAAACTGGCCCTTGGCCTAACGGTTTCGGGCGCAATTTGCGTTCAAAAACTCAAGGGTTCACGGAATTCTGCAATTCACACCAAGTATCGCATTTCCCTCCTTTCTTCATCAATGCAAAAGCCAAAATATCCGTTGCCAAAAGTCGTTGGAATTACAACAGGACCCACACCACCCTCAAGTTCACCGCAAACGGGGCATCAAGGGGTCGGGCATTCCTATTTATTTTTCCTGGGCCCATTCCCCGCCGGGTTGAATTTACAATCTCCCCCCAACGGGCCCACGGAAGCCAACGGTGGGGAAGGGAAGGTTGGTTCTCCCCTTACC-----
>I946-3
TGGGGTCGCGGTCGGGGCGCAACTCCAGAGAGAGCGCGCACAAGGGTCATCCGTGAAGTCGAAGACAACGAGGGGAACCAGCACGATAGAACTCGAGTCGGGGCATTCTACCACCACTCATCGTGACGTCCCTCGCCGAGGACTCTCATTTAGGCCAGCCACGCCTAAAGGCATGGGAGGCCAACATCCGCCGCCCCACACGATAGGTGGGG-CGGCGACGCGATGCGTGACGCCCAGGCAGACGTGCCCTTGGCCTAACGGCTTCGGGCGCAACTTGCGTTCAAAGACTCGATGGTTCACGGGATTCTGCAATTCACACCAAGTATCGCATTTCGCTACGTTCTTCATCGATGCGAGAGCCGAGATATCCGTTGCCGAGAGTCGTTTGGATTACGACAGGCACCACAACACCCTCGAGCTCACCGCGAACGGGGCATCAAGGGGTCTGGCAGTCCTATTTAGTTTTCCTTGGCGCATTCCGCGCCGGGTTTGAGTTACAATCTCCGCGCGACGGGCGCACGGGAAGCGACGGGTGGGAAGGGAAGGCTTGGTCTCCCCCTACC-----
>I946-4
TGGGGTCGCGGTCGGGGCGCAACTCCAGAGAGAGCGCGCACAAGGGTCATCCGTGAAGTCGAAGACAACGAGGGGAACCAGCACGATAGAACTCGAGTCGGGGCATTCTACCACCACTCATCGTGACGTCCCTCGCCGAGGACTCTCATTTAGGCCAGCCACGCCTAAAGGCATGGGAGGCCAACATCCGCCGCCCCACACGATAGGTGGGGGGGGCAACCCAATGCGGGACGCCCAGGCAAACTGGCCCTGGGCCTAACGGTTTCGGGCGCAACTTGCGTTCAAAAACTCAAGGGTTCACGGAATTCTGCAATTCACACCAAGTATCGCATTTCCCTCCTTTCTTCATCAATGCAAAAGCCAAAATATCCGTTGCCAAAAGTCGTTGGAATTACAACAGGCACCACACCACCCTCAAGCTCACCGCGAACGGGGCATCAAGGGGCCTGGCAGTCCTATTTAGTTTTCCTTGGCGCATTCCGCGCCGGGTTTGAGTAACAATCTCCGCGCGACGGGCGCACGG-AAGCGAC-GGTGGGAAGG--AAGCTTGGCT--CCCCTACC-----
>I946-5
TGGGGTCGCGGTCGGGGCGCAACTCCAGAGAGAGCGCGCACAAGGGTCATCCGTGAAGTCGAAGACAACGAGGGGAACCAGCACGATAGAACTCGAGTCGGGGCATTCTACCACCACTCATCGTGACGTCCCTCGCCGAGGACTCTCATTTAGGCCAGCCACGCCTAAAGGCATGGGAGGCCAACATCCGCCGCCCCACACGATAGGTGGGGGGGGCAACCCATGGCGGGACCCCCAGGCAAACTGGCCCTGGGCCAACCGGTTTCGGGCCCACTTGGCTTCCAAAAACCCAAGGGTCCCCGGAATCCGGCATTTCACCCCAATAATCCATTTTCCTTCCTTCCTTCTCCAAGCCAAAACCCAAAATATCCTTGGCCAAAAGCCTTTGGAATAACAACGGGACCCCCACCCCCCTCAACTTCACCCCAAACGGGGAATCAGGGGGCCGGGCGGCCCAATTAAGTTTCCCTGGGCCCATTCCGCGCCGGGTTGAATTACAAATCTCC-CCCCAACGGCCGCACGGGAGCCACCGGTGGGGAGGGGAGGGTTGGTCCTCCCCTTAC-----
>I950-1
TGGGGTCGCGGTCGGGGCGCAACTCCAGAGAGAGCGCGCACAAGGGTCATCCGTGAAGTCGAAGACAACGAGGGGAACCAGCACGATAGAACTCGAGTCGGGGCATTCTACCACCACTCATCGTGACGTCCCTCGCCGAGGACTCTCATTTAGGCCAGCCACGCCTAAAGGCATGGGAGGCCAACATCCGCCGCCCCACACGATAGGTGGGGGGGGGAACCCATGGCTGGCCCCCCAGGCAAACTGGCCTTGGGCCAACCGGTTCCGGGGCCACTTGGGTTCCAAAAATCCATGGGTCCCGGGAATCCGCCATTTCCACCCAGTATCCCATTTCCCTTCCTTCCTCCTCCAAGCCAAAACCCAAAAATCCCTTGGCCAAAAGCCTTTGGAATAACAACGGGACCCCCACCCCCTCCAACTCACCCCCAAAGGGGGATCCAGGGGGCCGGGAGGCCTAATTAATTTTCCCTGGGGCAATCCCCCCCCGGGTTGAATTACCAACCCCC-CCCCACCGGC-CCACGGGAACCACCGGTGGGGAGGGGAGGCTTGGTC-TCCCCCCAC-----
>I950-2
TGGGGTCGCGGTCGGGGCGCAACTCCAGAGAGAGCGCGCACAAGGGTCATCCGTGAAGTCGAAGACAACGAGGGGAACCAGCACGATAGAACTCGAGTCGGGGCATTCTACCACCACTCATCGTGACGTCCCTCGCCAAGGACTCTCATTTAGGCCAGCCACGCCTAAAGGCATGGGAGGCCAACATCCGCCGCCCCACACAATAGGGGGGGG-GGGGACGCGATGCGTGGCGCCCAGGGAGACGTGCCCTTGGCCTAACGGCTTCGGGCGCAACTTGCGTTCAAAGACTCCATGGTTCACGGGATTCTGCAATTCACACCAAGTATCGCATTTCGCTACCTTCTTCATCGATGCCAGAGCCGAAATATCCGTTGCCGAAAGTCGTTTGGATTACCACAGGCACCACAACACCCTCCAGCTCACCGCGAACGGGGCATCAAGGGGTCTGGCAGTCCTATTTAGTTTTCCTTGGCGCATTCCGCGCCGGGTTTGAATTACAATCTCCGCGCGACGGGCGCACGGGAAGCGACGGGTGGGAAGGGAAGGCTTGGTCTCCCCCTACC-----
>I950-4
TGGGGTCGCGGTCGGGGCGCAACTCCAGAGAGAGCGCGCACAAGGGTCATCCGTGAAGTCGAAGACAACGAGGGGAACCAGCACGATAGAACTCGAGTCGGGGCATTCTACCACCACTCATCGTGACGTCCCTCGCCGAGGACTCTCATTTAGGCCAGCCACGCCTAAAGGCATGGGAGGCCAACATCCGCCGCCCCACACGATAGGTGGGGG-GGCGACCCCATGCGTGACGCCCAGGGAGAAGTGCCCTTGGCCTAACGGCTTCCGGCGCAACTTGCGTTCAAAGACTCCATGGGTCACGGGATTCTGCAATTCACACCAAGTATCGCATTTCCCTACCTTCTTCATCCATGCCAGAACCCAAATATCCGTTGCCCAAAGTCCTTTGGATTACCACAGGGACCACAACACCCTCCAGCTCACCGCGAACGGGGCATCAAGGGGTCTGGCAGTCCTATTTAATTTTCCTTGGCGCATTCCGCGCCCGGTTTGAATTACAATCTCCGCGCGACCGGCGCACGGGAAGCCACCGGTGGGAAGGGGAGGCTTGGTCT-CCCCTACC-----
>I1001-1
TGACCTGGGGTCGCGGTCGGGGCGCAACTCCAGAGAGAGCGCGCACAAGGGTCATCCGTGAAGTCGAAGACAACGAGGGGAACCAGCACGATAGAACTCGAGTCGGGGCATTCTACCACCACTCATCGTGACGTCCCTCGCCAAGGACTCTCATTTAGGCCAGCCACGCCTAAAGGCATGGGAGGCCAACATCCGCCGCCCCACACAATAGGTGGGGGGGGCAACCCGATGCTGGACCCCCAGGCAAACGGGCCCTGGGCCTACCGGCTTCGGGCGCAACTTGCGTTCAAAGACTCAAGGGTTCACGGAATTCTGCAATTCACACCAAGTATCGCATTTCCCTCCGTTCTTCATCAATGCAAGAGCCGAGATATCCGTTGCCGAGAGTCGTTGGAATAACAACAGGCCCCCCACCCCCTTCAAGTTCACCGCGAACGGGGCATCAAGGGGCCTGGCAGCCTTATTTAGTTTTCTTGGGCGCATTCCCCCCCGGGTTTGATTAACAATCTCCGCGCAACGGGCCCACGGGAAGCGACGGGTGGGAAGGAAAGGTTGGGTCTCCCCCTACCCCCCGACCCTTGGTTATGGACACAGGTTCGCAGCCTTGCTTTCCG
>MS1(I1001-4)
TGACCTGGGGTCGCGGTCGGGGCGCAACTCCAGAGAGAGCGCGCACAAGGGTCATCCGTGAAGTCGAAGACAACGAGGGGAACCAGCACGATAGAACTCGAGTCGGGGCATTCTACCACCACTCATCGTGACGTCCCTCGCCGAGGACTCTCATTTAGGCCAGCCACGCCTAAAGGCATGGGAGGCCAACATCCGCCGCCCCACACGATAGGTGGGGGCGGCGACGCGATGCGTGACGCCCAGGCAGACGTGCCCTTGGCCTAACGGCTTCGGGCGCAACTTGCGTTCAAAGACTCGATGGTTCACGGGATTCTGCAATTCACACCAAGTATCGCATTTCGCTACGTTCTTCATCGATGCGAGAGCCGAGATATCCGTTGCCGAGAGTCGTTTGGATTACGACAGGCACCACAACACCCTCGAGCTCACCGCGAACGGGGCATCAAGGGGTCTGGCAGTCCTATTTAGTTTTCCTTGGCGCATTCCGCGCCGGGTTTGAGTTACAATCTCCGCGCGACGGGCGCACGGGAAGCGACGGGTGGGAAGGGAAGGCTTGGTCTCCCCCTACCGCCCGACGCTTGGCTATTGACACAGGTTCGCAGTCGTGCGTTTCG
>MS3(I1001-5)
TGACCTGGGGTCGCGGTCGGGGCGCAACTCCAGAGAGAGCGCGCACAAGGGTCATCCGTGAAGTCGAAGACAACGAGGGGAACCAGCACGATAGAACTCGAGTCGGGGCATTCTACCACCACTCATCGTGACGTCCCTCGCCGAGGACTCTCATTTAGGCCAGCCACGCCTAAAGGCATGGGAGGCCAACATCCGCCGCCCCACACGATAGGTGGGGGG-GGCGCCCCAAGGGTTGCCCCCAAGGAAAAGTTCCCCTTGGCTAAAGGCCTCCGGCCGAAATTGGCTTCCAAGGATTCAATGGTCCCCGGAATTTGGCATTCCCAACAAAGATCCCCTTTTGGTACCTTCCTCCATGAATCCAGGGGCGAAAAAATCCTTTCCCAAAAGTGGTTGGGTTTCCACAAGGAACAACACCCCCCTCAAGTTAACCCCGACGGGGGAATCAGGGGTCCGGGAAGTCCTTTTTGTTTTTCTTTGGGGCTTCCGGCCCCGGGTTGGAGTAACATCCTCCGCCGGGAGGGGCCCCGGGA-GCGAAAGTGGGGAGGGAAAGGCTTGTTCCCCCTT-CCCGCCCGACGCTTGGTATTGACCCGGGTTCGCAGGCGGGCGGTTTC
>MS5(I1002-1)
TGAC-TGGGGTCGCGGTCGGGGCGCAACTCCAGAGAGAGCGCGCACAAGGGTCATCCGTGAAGTCGAAGACAACGAGGGGAACCAGCACGATAGAACTCGAGTCGGGGCATTCTACCACCACTCATCGTGACGTCCCTCGCCGAGGACTCTCATTTAGGCCAGCCACGCCTAAAGGCATGGGAGGCCAACATCCGCCGCCCCACACGATAGGTGGGGGCGGCGACGCGATGCGTGACGCCCAGGCAGACGTGCCCTTGGCCTAACGGCTTCGGGCGCAACTTGCGTTCAAAGACTCGATGGTTCACGGGATTCTGCAATTCACACCAAGTATCGCATTTCGCTACGTTCTTCATCGATGCGAGAGCCGAGATATCCGTTGCCGAGAGTCGTTTGGATTACGACAGGCACCACAACACCCTCGAGCTCACCGCGAACGGGGCATCAAGGGGTCTGGCAGTCCTATTTAGTTTTCCTTGGCGCATTCCGCGCCGGGTTTGAGTTACAATCTCCGCGCGACGGGCGCACGGGAAGCGACGGGTGGGAAGGGAAGGCTTGGTCTCCCCCTACCGCCCGACGCTTGGCTATTGACACAGGTTCGCAGTCGTGCGTTTCG
>MS7(I1002-3)
TGACCTGGGGTCGCGGTCGGGGCGCAACTCCAGAGAGAGCGCGCACAAGGGTCATCCGTGAAGTCGAAGACAACGAGGGGAACCAGCACGATAGAACTCGAGTCGGGGCATTCTACCACCACTCATCGTGACGTCCCTCGCCGAGGACTCTCATTTAGGCCAGCCACGCCTAAAGGCATGGGAGGCCAACATCCGCCGCCCCACACGATAGGTGGGGGCGGCGACGCGATGCGTGACGCCCAGGCAGACGTGCCCTTGGCCTAACGGCTTCGGGCGCAACTTGCGTTCAAAGACTCGATGGTTCACGGGATTCTGCAATTCACACCAAGTATCGCATTTCGCTACGTTCTTCATCGATGCGAGAGCCGAGATATCCGTTGCCGAGAGTCGTTTGGATTACGACAGGCACCACAACACCCTCGAGCTCACCGCGAACGGGGCATCAAGGGGTCTGGCAGTCCTATTTAGTTTTCCTTGGCGCATTCCGCGCCGGGTTTGAGTTACAATCTCCGCGCGACGGGCGCACGGGAAGCGACGGGTGGGAAGGGAAGGCTTGGTCTCCCCCTACCGCCCGACGCTTGGCTATTGACACAGGTTCGCAGTCGTGCGTTTCG
>MS9(I1002-4)
TGACCTGGGGTCGCGGTCGGGGCGCAACTCCAGAGAGAGCGCGCACAAGGGTCATCCGTGAAGTCGAA-ACCACCAGGGGAACCCGCACGAAAGAACTTGAGTCCGGGCATTCCACCCCCACTCCTCGTGAAGTTCCTCGCCCAGGAATCCCATTTTGGGCAACCACGGCTAAAGGCATGGGAGGCCCGCATCCGGCGGCCCACAAGATTGGTGGGGGCGGCGACGCGATGCGTGACGCCCAGGCAGACGTGCCCTTGGCCTAACGGCTTCGGGCGCAACTTGCGTTCAAAGACTCGATGGTTCACGGGATTCTGCAATTCACACCAAGTATCGCATTTCGCTACGTTCTTCATCGATGCGAGAGCCGAGATATCCGTTGCCGAAAGTCGTTTGGATTACGACAGGCACCACAACACCCTCGAGCTCACCGCGAACGGGGCATCAAGGGGTCTGGCAGTCCTATTTAGTTTTCCTTGGCGCATTCCGCGCCGGGTTTGAGTTACAATCTCCGCGCGACGGGCGCACGGGAAGCGACGGGTGGGAAGGGAAGGCTTGGTCTCCCCCTACCGCCCGACGCTTGGCTATTGACACAGGTTCGCAGTCGTGCGTTTCG
>MS11(I1002-5)
TGACCTGGGGTCGCGGTCGGGGCGCA-CTCC-GAGAGAGCGCGCACAAGGGTCATCCGTGAAGTCGAAGACACCGAGGGGACCCAGCAGAATAAACCCCGGGTCGGGGAATCCTCCCCCCCTTCATCGGGCCTCCCCCCCCCAAGAATTTTCTTTTAGGCCACCAACGCCAAAAGGATTGGGAGGCCACCTTCGGCGGCCCCACCGGATAGGTGGGGCCGGCAACGCAAGCCTTGCCCCCAAGGAAAACGGGCCCTTGGCCTACCGCTTTCGGGGGCAACTTGCTTCCAAAAATTCATTGGTTCAGGGAATTCTCCATTCCCAACAAGTAATCGATTTCCCCTCCTTTCTTAATCATTCCGAGAGCCAAAAAATCCGTTCCCAAGATCCGTTGGAATTCCAACGGGCCCCAAAACACCTCCAACCCCCCCCCAAAGGGGGAATCAGGGGTCCTGGAAGCCCTATTTATTTTCCTTGGGGGCTTCCCCCCCGGGGTTGAAGTAACATCCCCCCCCCAACGGGGGCAGGGGAACCGCCGGTTGGGAGGGGAAGGTTGGTTCCCTTCCCCCGAC------CTTGCCA-TTTACCCAGTTTCAAGCTGCGGTTTGCAG
>MS13(II1001-1)
TGACCTGGGGTCGCGGTCGGGGCGCAACTCCAGAGAGAGCGCGCACAAGGGTCATCCGTGAAGTCGAAACCAACAGGGGGACCCGCAAGAAAAAACCCCAGGTGGGGGAATCCTCCCCCCATTAATCTGGCCTCCCTTGGCGAAGAACCCCCTTTTAGGCAAGCACCCCCTAAGGCAAGGGAAGGCAAAATCCCCCCCCCCAAAAGAATGGTGGGGGCCGCGAAGCGAAGCCTGGCCCCCAAGGAAAACTGCC-CCTGGCCCTAAGGGTTTGGGCCCCACCTTGGGTTAAAAACCCCATGGTTTAAGGGAATTCTCCATTCAAAACAAAGTTCCCCATTTGCTACGGTCCTCCTCGAAGGGAAAACCCAGATTTTCGGTGGCGAAAGTCCGTTGGATTAAGAAAAGCCCCCCCACCACCTTGAAGTCCCCCCAAAGGGGGAATCAGGGGTCCGGCCAGTCTAATTAGGTTTCCCTGGCCCAATTCGGGGCCGGTTT-GGGTTCAAATTTCGCCCCACCGGC-GCAAGGGAAAGAACCGGTGGGAAGGGAAGGGTTGGTTTTCCCCTTCCCCCCCACCCTTGGGTAATGACC-CGGTTCGCAATCGGGGGGTTCG
>MS15(II1001-3)
TGAC-TGGGGTCGCGGTCGGGGCGCAACTCCAGAGAGAGCGCGCACAAGGGTCATCCGTGAAGTCGAAGACAACGAGGGGAACCAGCACGATAGAACTCGAGTCGGGGCATTCTACCACCACTCATCGTGACGTCCCTCGCCGAGGACTCTCATTTAGGCCAGCCACGCCTAAAGGCATGGGAGGCCAACATCCGCCGCCCCACACGATAGGTGGGGGCGGCGACGCGATGCGTGACGCCCAGGCAGACGTGCCCTTGGCCTAACGGCTTCGGGCGCAACTTGCGTTCAAAGACTCGATGGTTCACGGGATTCTGCAATTCACACCAAGTATCGCATTTCGCTACGTTCTTCATCGATGCGAGAGCCGAGATATCCGTTGCCGAGAGTCGTTTGGATTACGACAGGCACCACAACACCCTCGAGCTCACCGCGAACGGGGCATCAAGGGGTCTGGCAGTCCTATTTAGTTTTCCTTGGCGCATTCCGCGCCGGGTTTGAGTTACAATCTCCGCGCGACGGGCGCACGGGAAGCGACGGGTGGGAAGGGAAGGCTTGGTCTCCCCCTACCGCCCGACGCTTGGCTATTGACACAGGTTCGCAGTCGTGCGTTTCG
>MS17(II1001-4)
TGACCTGGGGTCGCGGTCGGGGCGCAACTCCAGAGAGAGCGCGCACAAGGGTCATCCGTGAAGTCGAAGACAACGAGGGGAACCAGCACGATAGAACTCGAGTCGGGGCATTCTACCACCACTCATCGTGACGTCCCTCGCCGAGGACTCTCATTTAGGCCAGCCACGCCTAAAGGCATGGGAGGCCAACATCCGCCGCCCCACACGATAGGTGGGGCC-GGGAAGCGGTTCCTGGAGCCCAAGGCGACCTGCCCCTGGGCTAACGGGTTCCGGCCCCAATTGGGGTCCAAGACCCCGAGGGTTAAGGGATTCCTCCAATTAAAACCAGTTTCCGAATTTGCTTCCTTCCTCCTTGAAGGGAGAGCCCAGATAATCGGTGGCCAAAGTCCTTTGGAATAAGAAAGGCCCCCCCACAACCTTGAACCCCCCCCCAAAGGGGGAATCAGGGGTCCGGCAAGCCTAATTAAGTTTCCCTGGCCCCATTCGCGGCGGGGTTGAGTTTCCATCTTCGCGCGAAGGGGCCCCCGGAAGCC-AAGGGGGGGAAGGGAAGGCTGGTCTCCCCCTA--CGGCCGACCCTGGCTA--TGGCCCGGTTG-CCGTCGTGCTTTG--
>MS19(II1001-5)
TGACCTGGGGTCGCGGTCGGGGCGCAACTCCAGAGAGAGCGCGCACAAGGGTCATCCGTGAAGTCGAAGACAACGAGGGGAACCAGCACGATAGAACTCGAGTCGGGGCATTCTACCACCACTCATCGTGACGTCCCTCGCCGAGGACTCTCATTTAGGCCAGCCACGCCTAAAGGCATGGGAGGCCAACATCCGCCGCCCCACACGATAGGTGGGGGC-GGGAACGCGTTCCTGAACGCCAAGGAGGACTTGCCCTGGGCTAAAGGGCTCCGGCCCCAATTGGGGTTCAAGGCCCCAAGGGTTAACGGGTTCCTGAAATTAAACCCAGTTTTGGAATTTCCCTCCTTCTTTAATCATTCCGGGGGCCAAAAAATCCTTTCCCAAGGGTCGTTGGAATACCACCGGGCCCCAAAACACCTTCGGCCCCACGGGAAAGGGGCCTCCAGGGGTTTGGGAAGCCCTTTTTATTTTTCTTGGGGGAATTCGCCCCGGGTTTTAAGTAAAATTTCCGCCCCGAAGGGGGGGAGGGGAGGGGCGGTTGGAAGGGGA--GCCTGGTTTCCCCCTAACGCCCGGCGCTTGCCATTTACCCGGG-TTGCAGGTGGGCGGTTCG
>MS21(III1001-1)
TGAC-TGGGGTCGCGGTCGGGGCGCAACTCCAGAGAGAGCGCGCACAAGGGTCATCCGTGAAGTCGAAGACAACGAGGGAAACCAGAACAATAGACCCCGGGTCGGGGAATTCACCCCCCCCCCATCGGGACGTCCCCCCCCGAGGACTCTCATTAAGGCAAGCCCCCCCTAAGGGCTGGGAAGGCCAACATCGGCCCCCCCCCCCGATAGGTGGGGGGGGGAACGCATTCCTTAAGGCCAAGGAGAACTTGCCCTTGCCTAAAGGGTTCCGGCCCCACTTGGGGTTAAAGGCCCCGTTGGTTAAGGGATTCCTCCATTTAAAACAAGTTTCCCCATTTCGTAACGTTCTCCTCCGAGGCAAAACCCAAATTTCCCGTGGCCAAAAGTCTTTTGGTTTCCAAAAGGAACACCACCCCCCCCAAGTCCCCCCCAAAGGGGGAATCAAGGGTCCTGGCAGTCTAATTAA-TTTCCTTTGCCCAATTCGGGGCCGG-TTTGATT-CCATTTTCCGGG-GACGGCGCACGG--AAGCGGCGG-TGGGAAGGGGAGCCTG--TTTCCCCTAACG-CCCGACGGTTGCCTTTTA-CACA-GGTCGCAGGTGGGCGTTTCG
>MS23(III1001-2)
TGACCTGGGGTCGCGGTCGGGGCGCAACTCCAGAGAGAGCGCGCACAAGGGTCATCCGTGAAGTCGAAAACACCGGGGGAAACAACCCCGAAAAAACCCGGGTGGGGGATTCCTCCAACAATCCTCGGGACGTCCCCCCGCGAAGAATCCCCTTTAAGGCAACCCCCCCTAAAAGGATTGGGGGGCCAAAATCCCCCCCCCCAAACAATAGGTGGGGCCGGCAACGGGTTCCGGAAGCCCCAGGCGAACGGGC-CTTGGGCCTACCGGTTTCGGGGCCACCTTGGGTTAAAGGCCCCAAGGGTTACCGGGTTCTGGAATTCCCCCCAAAGATCCCCATTTCGTACCTTCCTCAATCAATCCAGGGGCGAAAAATCCCTTTGCCAAAAGTCGTTTGGTTTACAAAAGGACCCCCACAACCTTCAACCCCCCGGAAACGGGCCTCAAAGGGGTCTGGCGTTCTAATTAATTTTCCCTTGGGGAATCCCCCCCCGGGTTG-AATTCCATCTTCGGGCCGCCGGC-GGAAGGGAAAGCACCGGTGGGAAGGGAAAGGTTGGGCCCCCCCCAACGGCCGACGGTTTGCCTTTTAAAAG-GTTCCGCATTCTGGGGTTCG
>MS25(III1001-3)
TGACCTGGGGTCGCGGTCGGGGCGCAACTCCAGAGAGAGCGCGCACAAGGGTCATCCGTGAAGTCGAAGACAACAAGGGGAACCAGCACAATAGAACTCGATTCGGGGCATTCTACCACCACTCATCGGGCCTCCCCTCCCCGAGAATTCTCATTTAGGCCAGCCACCCCTAAGGGCTTGGAAGGCCAACATCCGCCGCCCCACACGATAGGTGGGGGC-GGCGACGCAAGGGTTGCCCCCCAGGAAAACGGGCCCTTGGCCTACCGCTTTCGGGGGCACCTTGCTTTCAAAAATTCATTGGTCCCCGGAATTTGGCATTCCCCCCAAAGAACCCCTTTCCCTTACGTTTTCCTCCGTTGCAAAAGCCAAATTTCCCTTGGCCAAAAGTCGTTTGGTTTCCAACAGGAACAAAACCCCCCCCAACTTCACCGCAAACGGGCCTCCAAGGGGTTGGGAGTCCCTATTAAGTTTTCTTGGGCCCTTCCGGGGCGGGGTTGAATTTCCATCTTCGGCGCAACGGCCCCCCGGGAGCCGACGGGTGGGAGGGAAAGGTTGGTCCCCCCCTTACGCC-GAGG-TGGG-CATTTACCCAGTCCG--CGTTGGGCGGTTC-
>MS27(III1001-4)
TGACCTGGGGTCGCGGTCGGGGCGCAACTCCAGAGAGAGCGCGCACAAGGGTCATCCGTGAAGTCGAAAACAACAAGGGGAACCACCCCAATAAAATTCAGTCCGGGCCATTCAACCACCCCCCTTCGGGACGTCCCCCCCCGAGGATTTTATTTTAGGCCACCCCCGCTAAAAGGAATGGGAGGCCACCTTCGGCGGCCCCCCCCGATAGGTGGGGGGGGGAACGCATTCCTGAACGCCAAGGCGAACTTGC-CTTGGGCTAAACGCCTCCGGCCGAAATTGGCTTCCAAGAATTCAAGGGTCCCCGGGATTTGGAATTCCCCCCAAAGAACCCCTTTCCGTAACGTTCTCCTCCAAGGCAAGACCCAAGTTATCGGTGCCCAAGGTCCTTTGGAATAACACCGGGCCCAAAAACACCTCCAGCCCCACCGAAAGGGGCCTCCAAGGGGTTGGGAGTCCCTTTTAAGTTTTCTTGGGCCCTTCCCGGGCCGGGTTG-GATTCCAATTTCGGCCCGCCGGG-GGAAGGGGAGCCGACGGGGGGAAGGGAAGGGTTTGTCCCCCCCTTACGGCCGACGGCTTGCCATTTAACAA-GTTTGGCATCCTTGCTTTTC
>MS29(III1001-5)
TGACCTGGGGTCGCGGTCGGGGCGCAACTCCAGAGAGAGCGCGCACAAGGGTCATCCGTGAAGTCGAAGACAACGAGGGGAACCAGCACGATAGAACTCGAGTCGGGGCATTCTACCACCACTCATCGTGACGTCCCTCGCCGAGGACTCTCATTTAGGCCAGCCACGCCTAAAGGCATGGGAGGCCAACATCCGCCGCCCCACACGATAGGTGGGGGCGGCGACGCGATGCGTGACGCCCAGGCAGACGTGCCCTTGGCCTAACGGCTTCGGGCGCAACTTGCGTTCAAAGACTCGATGGTTCACGGGATTCTGCAATTCACACCAAGTATCGCATTTCGCTACGTTCTTCATCGATGCGAGAGCCGAGATATCCGTTGCCGAGAGTCGTTTGGATTACGACAGGCACCACAACACCCTCGAGCTCACCGCGAACGGGGCATCAAGGGGTCTGGCAGTCCTATTTAGTTTTCCTTGGCGCATTCCGCGCCGGGTTTGAGTTACAATCTCCGCGCGACGGGCGCACGGGAAGCGACGGGTGGGAAGGGAAGGCTTGGTCTCCCCCTACCGCCCGACGCTTGGCTATTGACACAGGTTCGCAGTCGTGCGTTTTG
>MS31(IV1001-1)
TGACCTGGGGTCGCGGTCGGGGCGCAACTCCAGAGAGAGCGCGCACAAGGGTCATCCGTGAAGTCGAAGACAACGAGGGGAACCAGCACGATAGAACTCGAGTCGGGGCATTCTACCACCACTCATCGTGACGTCCCTCGCCGAGGACTCTCATTTAGGCCAGCCACGCCTAAAGGCATGGGAGGCCAACATCCGCCGCCCCACACGATAGGTGGGGGCGGCGACGCGATGCGTGACGCCCAGGCAGACGTGCCCTTGGCCTAACGGCTTCGGGCGCAACTTGCGTTCAAAGACTCGATGGTTCACGGGATTCTGCAATTCACACCAAGTATCGCATTTCGCTACGTTCTTCATCGATGCGAGAGCCGAGATATCCGTTGCCGAGAGTCGTTTGGATTACGACAGGCACCACAACACCCTCGAGCTCACCGCGAACGGGGCATCAAGGGGTCTGGCAGTCCTATTTAGTTTTCCTTGGCGCATTCCGCGCCGGGTTTGAGTTACAATCTCCGCGCGACGGGCGCACGGGAAGCGACGGGTGGGAAGGGAAGGCTTGGTCTCCCCCTACCGCCCGACGCTTGGCTATTGACACAGGTTCGCAGTCGTGCGTTTCG
>MS33(IV1001-3)
TGACCTGGGGTCGCGGTCGGGGCGCAACTCCAGAGAGAGCGCGCACAAGGGTCATCCGTGAAGTCGAAAACAACAGGGGGAACCGCAAGAAAAAACCCCGGGTGGGGGAATTCTCCCCCCATTAATCTGGCCTTCCTTGGCGAAGGCCCCCCATTTAGGCCAGCACCCCCTAAGGGAAGGGAAGGCCGCCTCCGGCGGCCCAAACCATTGGTGGGGGGG-GGGAAGCCATGCCTGGCGCCCAAGGAAAACTGCCCCTGGCCCAACCGGTTCGGGGGCAACTTGGCTTCCAAGACCCCATGGGTCACGGGAATCTTCCATTCCCCCCCAATAATGCAATTCCCTTCCTTCCTCCTCCAAGCGAAAACCGAGATATCCCTTGCCGAAAAGCGTTTGGAATAACACCGGCACCCCAACACCCTTGAACTCCCCCCCAACCGGGCAATAAAGGGGCTGGCCGTCCCATTTAATTTTCCTTGGGGCAATCCCCCCCCGGTTTGAGTTAAAAACTCCGCGCCACCGGCCCCCGGGAAACGAAGGGGGGGAAGGGAAGGCTTGGTCCCCCCCCACCCCCCGAAGCTTGGCTATTGA-CCCGGTTCGCAGTCCTGGGTTTTG
>MS35(IV1002-1)
TGACCTGGGGTCGCGGTCGGGGCGCAACTCCAGAGAGAGCGCGCACAAGGGTCATCCGTGAAGTCGAAGACAACAAGGGAAACCAGCACAATAGAACTCGATTCGGGGCATTCTACCACCACTCATCGTGCCTCCCCTCGCCGAGAATTCTCATTTAGGCCAGCCCCCCCTAAGGGCAGGGAAGGCCAACTTCCGCCGCCCCACACAATAGG-GGGGGGGGCGACCCCATGCGTGACCCCCAGGGAAAAGTGCCCTTGGCCTAACGGCTTCGGGCGCAACTTGCGTTCAAAGACTCCATGGTTCACGGGATTCTGCAATTCACACCAAGTATCGCATTTCGCTACGTTCTTCATCGATGCCAGAGCCCAGAAATCCGTTGCCGAAAGTCGTTTGGATTACCACAGGCACCCCAACCCCCTCGAGCTCACCGCGAAAGGGGCATCAAGGGGTCTGGGAGTCCTATTTAGTTTTCCTTGGCGCATTCCCCCCCCGGTTTGAATTACAATCTCCGCGCGACGGGCGCACGGGAAGCAACGGGTGGGAAGGGAAGGCTTGGTCTCCCCCTACCCCCCGACCCTTGGCTATTGACACAGGTTCGCAATCGTGCGTTTCG
>MS37(IV1002-4)
TGACCTGGGGTCGCGGTCGGGGCGCAACTCCAGAGAGAGCGCGCACAAGGGTCATCCGTGAAGTCAAAGACACCGAGGGGAACAAGCACAATAAACCCCGAGTCGGGGAATCCTCCCCCCCTTCATCGGGCCTCCCCCCGCCAAGAATTCTCTTTTAGGCCAGCCACGCTAAAGGGCTTGGGAGGCCAACATCCCCCCCCCCCCCCGATAGGGGGGGGG-GGCGCCCGAAGGGGGGCCCCCCGGGAAAAGTGCCCCTGGCCCTACGGGTTTGGGCCCCACTTGGGTTTAAAAACCCCATGGGTTAAGGGATTCCGCCATTTAAAACCAGTTTCCGATTTTGCTACCTTCCTCCATGAAGCCAGAGCCCAAAAAATCGTTGCCCAAAGTCGGTTGGAATAAGACCGGCCACAAAACACCCTCCAGCCCACCGGGAAAGGGGCATCCAGGGGTCCGGGAATTCTTTTTTGTTTTCCTTGGGGC-ATTCCGCCCCCGGTTTGATTAAAAATTCCCCCCCACCGGGGCACGGGAAACAACCGGTGGGAAGGGAAGGGTTGGTCTCCCCCTACCGCCCGAACCCTGGCTTTTGACAAAAGTTCACAATCCTGCCTTTCC
>MS39(IV1002-5)
TGACCTGGGGTCGCGGTCGGGGCGCAACTCCAGAGAGAGCGCGCACAAGGGTCATCCGTGAAGTCGAAGACAACAAGGGGAACCAGCACGATAGAACTCGAGTCGGGGCATTCTACCACCACTCATCGGGACGTCCCTCGCCGAGGACTCTCATTTAGGCCAGCCACGCCTAAAGGCATGGGAGGCCAACATCCGCCGCCCCACACGATAGGTGGGGGCGGCGACGCGATGCGTGACGCCCAGGCAGACGTGCCCTTGGCCTAACGGCTTCGGGCGCAACTTGCGTTCAAAGACTCAATGGTTCACGGGATTCTGCAATTCACACCAAGTATCGCATTTCGCTACGTTCTTCATCAATGCAAGAGCCGAGATATCCGTTGCCGAGAGTCGTTTGAATTACAACAGGCACCACAACACCCTCAAGCTCACCGCAAACGGGGCATCAAGGGGTCTGGCAGTCCTATTTAGTTTTCCTTGGCGCATTCCGCGCCGGGTTTGAGTTACAATCTCCGCGCGACGGGCGCACGGGAAGCGACGGGTGGGAAGGAAAGGCTGGGTCTCCCCCTACCGCCCAACGCTGGGTTATTGACACAGGTTCGCAGTCGTGCGTTTCG
>MS41(V1001-1)
TGACCTGGGGTCGCGGTCGGGGCGCAACTCCAGAGAGAGCGCGCACAAGGGTCATCCGTGAAGTCGAAGACACCGGGGGAAACCAGACCGTTGGAATTCAAGTCGGGCCTTCCAACCACAATCCTCCTTACCGTCCTTGCCCAAGGACCCCAATTAAGGCAAGCCCCCCCTAAAGGAAGGGAAGGCAGCCTCCCCCGGCCCCAAAGATTAGGTGGGGCCGGCAACGGAATCCTTGCGGCCAAGGAGAACTTGC-CCTTGGCTAAAGGGCTCCGGCCCCAATTGGGGTCCAAGGCCTGAAGGGTTCCCGGGTTCTGGAAATTCCCCCCAGGAATGGATTTCCCCTACGTTTTTATCCATTCCAGGAGCGAAAAAACCCTTTCCCAAAAGTCGTTGGAATTCCACCGGGCACAAAAAACCCCCGAGCCTAACGGAACCGGGCCTCAAAGGGGTTGGGCGTCCCTTTTAAGTTTTCTTGGCGCCTTCCCCGGCGGGGTTG-GATACCATCCCCCCGCGAACGGG-GGAAGGGAAGCCACCGGTGGGAAGGGGAAGGTTGGGTTCCCCCCTCCCCCCGAACCTTGGGTTTTTGCCCAGGTTCG-AAGCCTTCCTTTCC
>MS43(V1001-2)
TGACCTGGGGTCGCGGTCGGGGCGCAACTCCAGAGAGAGCGCGCACAAGGGTCATCCGTGAAGTCGAAGACAACGAGGGGAACCAGCACGATAGAACTCGAGTCGGGGCATTCTACCACCACTCATCGTGACGTCCCTCGCCGAGGACTCTCATTTAGGCCAGCCACGCCTAAAGGCATGGGAGGCCAACATCCGCCGCCCCACACGATAGGTGGGGGCGGCGACGCGATGCGTGACGCCCAGGCAGACGTGCCCTTGGCCTAACGGCTTCGGGCGCAACTTGCGTTCAAAGACTCGATGGTTCACGGGATTCTGCAATTCACACCAAGTATCGCATTTCGCTACGTTCTTCATCGATGCGAGAGCCGAGATATCCGTTGCCGAGAGTCGTTTGGATTACGACAGGCACCACAACACCCTCGAGCTCACCGCGAACGGGGCATCAAGGGGTCTGGCAGTCCTATTTAGTTTTCCTTGGCGCATTCCGCGCCGGGTTTGAGTTACAATCTCCGCGCGACGGGCGCACGGGAAGCGACGGGTGGGAAGGGAAGGCTTGGTCTCCCCCTACCGCCCGACGCTTGGCTATTGACACAGGTTCGCAGTCGTGCGTTTCG
>ML1(I1105-1)
TGACCTGGGGTCGCGGTCGGGGCGCAACTCCAGAGAGAGCGCGCACAAGGGTCATCCGTGAATTCGAAGACACCGAGGGAAACCAGAACGATAAACCCCGAGTGGGGGAATCCTCCCCCCCTTCATGGGGCCTCCCCCCCCGAAGAATTTCCTTTTAGGCCACCCCCCCCTAAAGGAAGGGAAGGCCACCTCCCCCCGCCCCACACAAAAGGGGGGGGCGCCGCCGGAAGGCTTGCCGCCAAGGAAAAGTTCC-CCTTGCCCAAAGGGTTTGGGGCCCACCTTGGGTTAAAAAACCCATTGTTCAAGGGAATTCTCCATTTAAAACAAATTTCCCAATTTCTTACCTTCCTCCTCCAAGGCAAAACCCAAATTTCCGTTGGCGAAAAGCCTTTTGATTTAGAAAAGGAACCCCACCCCCTTCAACTTACCCCAACCGGGGAATAAAGGGGCCGGCCGTTCTAATTAATTTTTCCTTGCCCCATTCCGGGCGGGTTT-TGATTCCAACTTCCCCCCAAGGGG-GCCCCGGAAGCCAAGGGGGGGAAAGGGAGGGTTGGGCCCCCCCTTCCCCCCCACCCCTGGGTAATGACCCCGGTTCCGAATCGGGGGTTTCC
>ML3(I1105-2)
TGACCTGGGGTCGCGGTCGGGGCGCAACTCCAGAGAGAGCGCGCACAAGGGTCATCCGTGAAGTCGAAGACAACAAGGGAAACCAGACCAATAGACCCCAAGTCGGGGATTCCTCCCCCCCTTCATCGTGCCTCCCCTCGCCAAGAATCCCCTTTTAGGCCAGCCAGGCCAAAGGGCTTGGGAGGCCAAAATCCGCCCCCCCCCCCGAAAGGGGGGGGGGGGAACCCGTGGGGGGCCCCCCGGGAAAAGGTGC-CCTTGGCTAAAGGCCTCCGGCCGAAATTGGCTTCCAAGAATTCATTGGTCCCGGGAATTTGCCATTCCAAACAAAGTTCCCAATTTGCTACCTTCCTCAATCAATCCGGGGGCCAAAAAATCCTTTCCCAAAGGTGGTTGGGTTTCGACAAGGAACAACACCCCCCCGAAGTTACCCCGACCGGGGAATAAGGGGTCCTGGAAGTCTTTTTTGGTTTCCTTGGGGGCTTCCCCCGCGGGGTTG-AATTCCATTTTCGGCGCGCCGGC-GGAAGGGAAACCACCGGTGGGAAAGGAAAGGTTGGGTTCCCCCCTACCCCCGAACCTTGGGTATTTGCCCA-GGTTGGAATCCTGCCTTTTC
>ML5(I1105-3)
TGAC-TGGGGTCGCGGTCGGGGCGCAACTCCAGAGAGAGCGCGCACAAGGGTCATCCGTGAAGTCGAAAACAACGAGGGGAACCAGCACGATAAAACTCAAGTCGGGGCATTCTACCACCACTCTTCGTGACTTCCCTCGCCGAGGATTCTCATTTAGGCCAGCCACGCCTAAAGGCAGGGGAGGCCAACTTCCGCCGCCCCACACGATAGGTGGGGGCGGCGACCCAATGCGGGACGCCCAGGCAAACGTGCCCTTGGCCTAACGGCTTCGGGCGCAACTTGCGTTCAAAGACTCGAGGGTTCACGGAATTCTGCAATTCACACCAAGTATCGCATTTCGCTACTTCCTTCATCGATGCGAGAGCCAAAATATCCGTTGCCAAAAGTCGTTGGGATTACGACGGGCCCCACAACACCCTCAAGTTCACCGCAAACGGGGCATCAGGGGGCCTGGCAGCCCTATTTAGTTTTCCTGGGCGCATTCCGCCCCGGGTTTGATTTACAACCTCCGCGCAACGGGCGCCCGGGAAGCGACGGGTGGGAAGGGAAGGTTGGGTCTCCCCCTACCCCCCGACCCTTGCCTATGAACACAGGTTCGCAGTCGTGCGTTTCG
>ML7(I1105-4)
TGACCTGGGGTCGCGGTCGGGGCGCAACTCCAGAGAGAGCGCGCACAAGGGTCATCCGTGAAGTCGAAGACACCGAGGGAAACAAGCCCGATAAAATTCAATCCGGGGCTTTCAACCACAACCCTCCTGGACGTCCTTCGCCAAGGACCTTAATTAAGGCAGCCCCCGCTAAAAGGAATGGGAGGCCGCAATCGGCGCCCCCCCCCAAAAGGGGGGGGGGGCACCCCGAGGGGGACCCCCCGGCAAAAGGGGC-CTTTGCCCTACGGGTTTGGGGCCCACCTGGGGTTAAAGACCCCATGGGTTAAGGGATTCCTCCAATTAAACCCAGTTTTGGAATTTCCCTCCGTTTTTAATCATTCCAGAAGCGAAAAATCCCTTTCCGAAAAGTGGTTGGATTTCGACCAGGCACAAAACCCCCCCGAGGTTAACCCGACCGGGGAATAAAGGGTCCGGCCGTTCTAATTAAGTTTCCCTTGCCCAATTCGGGGCCGGTTTTGATTCAAATTTCCCCCCGAGGGGC-GAAC-GGAAGCGACGGGGGGGGAAGGAAGGGTTGGTCCTCCCCCTCCGGCCGACGCTTGGCTTTTGGCAA-AGTTTGGAGGTCGGCCTTTCG
>ML9(I1107-2)
TGACCTGGGGTCGCGGTCGGGGCGCAACTCCAGAGAGAGCGCGCACAAGGGTCATCCGTGAAGTCGAAAACACCAGGGGGAACAAGAACATTGAACCTGAAGTCGGGCCTTCCAACAACAACCCTCCTGAAGGTCCCCCCCCAAGGATTTTAATTAGGCCCGCCCAGGCTAAAAGGATTGGGGGGCCGAAATCGGCCCCCCCCCCGAAAAGGGGGGGGG-GCGACGCGATGCGTGACGCCCAGGCAGACGTGCCCTTGGCCTAACGGCTTCGGGCGCAACTTGCGTTCAAAGACTCGATGGTTCACGGGATTCTGCAATTCACACCAAGTATCGCATTTCCCTACGTTCTTCATCGATGCGAGAGCCGAGATATCCGTTGCCGAAAGTCGTTTGGATTACGACAGGCACCACAACACCCTCGAGCTCACCGCGAACGGGGCATCAAGGGGTCTGGGAGTCCTATTTAGTTTTCCTTGGCGCATTCCGCGCCGGGTTTGAATTACAATCTCCCCCCGACGGGCGCACGGGAAGCGACGGGTGGGAAGGGAAGGCTTGGTCTCCCCCTACCGCCCGACCCTTGGCTATTGACACAGGTTCGCAGTCGTGCGTTTCG
>ML11(I1107-4)
TGACCTGGGGTCGCGGTCGGGGCGCAACTCCAGAGAGAGCGCGCACAAGGGTCATCCGTGAAGTCGAAACCAACAGGGGAACCAGCACGAAAAAACTCCAGTCCGGGGATTCTAACCCCCCCCCTCCTGACGTCCCTCGGCCAGGAATCCCATTTAAGGCAGCCCCCCCCAAAGGCATGGGAAGGCAACATCCCCCCCCCCCCCCGAAAAGGGGGGGGC-GCCACCCGAAGGGTGGCCCCCCGGCAAAAGTGGCCCTGGCCCAACCGCTTCCGGGGCAACTTGGGTTCCAAGACCCCAAGGGTCACGGGAATCCTCCATTCCCACCAAATAATCCATTTCCCCTCCTTCCTCATCGAAGCGAAAGCCCAGATATTCGTTGGCGAAAGTCCTTTGGATTACCAAAAGGACCACCACCCCCCCCAACTTACCGCGAAACGGGCATCCAGGGGTCCGGGAATCCTATTTAGTTTTCCCTGGCCCCATCCGCGCCGGGGTTGAGTTACCATCCCCCCGCGAAGGGCGCCCCGGAAGCCACCGGGGGGAAAGGAAAGGTTGGTCTCCCCCCACCCCCCCACCCTTGGCTATTGACACAAGGTCGCAATCCTGCCTTTCG
>ML13(I1110-1)
TGACCTGGGGTCGCGGTCGGGGCGCAACTCCAGAGAGAGCGCGCACAAGGGTCATCCGTGAAGTCGAAGACACCGAGGGGAACCAGAACAATAGACCCCGAGTCGGGGAATCCTCCCCCCATTCATCGTGCCTCCCCTCGCCAAGAATTTCCTTTTAGGCCGGCCACGCTAAAGGGCTTGGGAGGCCAACATCGCCCCCCCCCCCCGAAAGGGGGGGGGGGGGCCCCGAGGGGTGCCCCCCGGGAAAAGGTCC-CCTTGCCCAAAGGGTTCCGGCCCCACTTGGGGTCCAAGACCTCAAGGGTTACCGGGTTCTGGAAATTCCCCCCAAGAATGCCTTTCCCCAACTTTTTTCTCCGTGGCAAAAGCCAAATTTCCCGTGGCCAAAAGTCTTTTGGTTAACAAAAGGACCCCCACCACCTTCAAGCCCCCCCAAAGGGGGATCCAGGGGTTTGGGAGGTCCTTTTTGTTTTTCTTGGGGCCTTCCCCGGCCGGGTTG-AATTCCATTTTCCGGGCGCCGGC-CAAAGGGAAAGGACCGGTGGGAAGGGGAGGGCTGGTTTTCCCCTAACCCCCCACCCCTGGCCAAT-GACCAAGGTCCGCGTCCTGCGTTTCC
>ML15(I1110-2)
TGACCTGGGGTCGCGGTCGGGGCGCAACTCCAGAGAGAGCGCGCACAAGGGTCATCCGTGAAGTCGAAGACAACGAGGGGAACCAGCACGATAGAACTCGAGTCGGGGCATTCTACCACCACTCATCGTGACGTCCCTCGCCGAGGACTCTCATTTAGGCCAGCCACGCCTAAAGGCATGGGAGGCCAACATCCGCCGCCCCACACGATAGGTGGGGGCGGCGACGCGATGCGTGACGCCCAGGCAGACGTGCCCTTGGCCTAACGGCTTCGGGCGCAACTTGCGTTCAAAGACTCGATGGTTCACGGGATTCTGCAATTCACACCAAGTATCGCATTTCGCTACGTTCTTCATCGATGCGAGAGCCGAGATATCCGTTGCCGAGAGTCGTTTGGATTACGACAGGCACCACAACACCCTCGAGCTCACCGCGAACGGGGCATCAAGGGGTCTGGCAGTCCTATTTAGTTTTCCTTGGCGCATTCCGCGCCGGGTTTGAGTTACAATCTCCGCGCGACGGGCGCACGGGAAGCGACGGGTGGGAAGGGAAGGCTTGGTCTCCCCCTACCGCCCGACGCTTGGCTATTGACACAGGTTCGCAGTCGTGCGTTTCG
>ML17(I1110-4)
TGACCTGGGGTCGCGGTCGGGGCGCAACTCCAGAGAGAGCGCGCACAAGGGTCATCCGTGAAGTCGAAAACAACAAGGGGAACCAGCACGATAGAACTCGAGTCGGGGCATTCTACCCCCACTCATCGGGACTTCCCTCCCCGAGGACTCTCTTTTAGGCCAGCCACGCCTAAAGGCAGGGGAGGCCAACATCCGCCGCCCCCCCCGATAGGTGGGGGC-GGGAAGGCGTTCCGGAACGCCAGGCCGAACTGGCCTTGGGCTTACCGCCTTCGGGGGAAATTGCCTTCCAAAAATTCGAGGTTCCCCGGAATTTGGCATTCCCCACAAGAAATCCCTTTCGTTAACTTTTTTCTCCATTGCAAAAGCGAAAAATCCCTTTCCCAAAAGTCGTTTGGTTTACAACAGGAACAAAAACACCCCC-AGTTCCCCGGAAAGGGGGCTCCAAGGGGCCTGGAAGTCTATTTTATTTCCCTTG--CGGAATTCGGCCGGGTTTGAG-TTAAA-TCTCCGCGCC-CCGGCCCCGGGAAAGCACGG---GGGAAGGAAG--CTGGTCTCCCCCTACCCCC---ACGTTGGCTATTGA--ACAGGTCGCAGTCGTGC-GTTCG
>ML19(I1110-5)
TGAC-TGGGGTCGCGGTCGGGGCGCAACTCCAGAGAGAGCGCGCACAAGGGTCATCCGTGAAGTCGAAGACAACGAGGGGAACCAGCACGATAGAACTCGAGTCGGGGCATTCTACCACCACTCATCGTGACGTCCCTCGCCGAGGACTCTCATTTAGGCCAGCCACGCCTAAAGGCATGGGAGGCCAACATCCGCCGCCCCACACGATAGGTGGGGGCGGCGACGCGATGCGTGACGCCCAGGCAGACGTGCCCTTGGCCTAACGGCTTCGGGCGCAACTTGCGTTCAAAGACTCGATGGTTCACGGGATTCTGCAATTCACACCAAGTATCGCATTTCGCTACGTTCTTCATCGATGCGAGAGCCGAGATATCCGTTGCCGAGAGTCGTTTGGATTACGACAGGCACCACAACACCCTCGAGCTCACCGCGAACGGGGCATCAAGGGGTCTGGCAGTCCTATTTAGTTTTCCTTGGCGCATTCCGCGCCGGGTTTGAGTTACAATCTCCGCGCGACGGGCGCACGGGAAGCGACGGGTGGGAAGGGAAGGCTTGGTCTCCCCCTACCGCCCGACGCTTGGCTATTGACACAGGTTCGCAGTCGTGCGTTTCG
>ML21(I1122-2)
TGACCTGGGGTCGCGGTCGGGGCGCAACTCCAGAGAGAGCGCGCACAAGGGTCATCCGTGAAGTCGAAGACAACGAGGGGAACCACCCCGATAAAATTCGAGTCGGGGAATTCTACCCCCCCCCTTCGTGACGTCCCTCGCCAAGAATCCTCTTTTAGGCCACCCCCCCCTAAAGGAAGGGAAGGCCAACTCCCCCCCCCCCCCACAAAAGGGGGGGGG-GGCACCCCGTTCGGGACGCCCAAGGCGAACTTCCCCTTGCCTAAAGGGTTTCGGCCCCACCTTGGGTTAAAAAATCCGTTGGTCCCGGGAATTTGGAATTCCCCCCCAAGAATGGATTTCCCCTCCTTCTTTAATCAAGCCAGAGCCCAAATTATCGGTGGCCAAAATCCTTTTGGTTAAGAAAAGGAACCCCACCCCCCTCAAGTTAACGGCAACCGGGCCTCCAAGGGGTTGGGAGTCCCTTTTTGTTTTCCCTGGGGC-AATTCGGCCCCGGTTTTGGTTAAAATTTCC-GGGACCGGCCCCCGGGAAGCCACGGGGGGGAAGGGAAAGGCTTGGCTCCCCT---CGCC--GACACTTGCTTTAGA--CCCGGT-TCAAGTCTGCGTTCCA
>ML23(I1122-3)
TGACCTGGGGTCGCGGTCGGGGCGCAACTCCAGAGAGAGCGCGCACAAGGGTCATCCGTGAAGTCGAAGACAACGAGGGGAACCAGCACGATAGAACTCGAGTCGGGGCATTCTACCACCACTCATCGTGACGTCCCTCGCCGAGGACTCTCATTTAGGCCAGCCACGCCTAAAGGCATGGGAGGCCAACATCCGCCGCCCCACACGATAGGTGGGGGCGGCGACGCGATGCGTGACGCCCAGGCAGACGTGCCCTTGGCCTAACGGCTTCGGGCGCAACTTGCGTTCAAAGACTCGATGGTTCACGGGATTCTGCAATTCACACCAAGTATCGCATTTCGCTACGTTCTTCATCGATGCGAGAGCCGAGATATCCGTTGCCGAGAGTCGTTTGGATTACGACAGGCACCACAACACCCTCGAGCTCACCGCGAACGGGGCATCAAGGGGTCTGGCAGTCCTATTTAGTTTTCCTTGGCGCATTCCGCGCCGGGTTTGAGTTACAATCTCCGCGCGACGGGCGCACGGGAAGCGACGGGTGGGAAGGGAAGGCTTGGTCTCCCCCTACCGCCCGACGCTTGGCTATTGACACAGGTTCGCAGTCGTGCGTTTCG
>ML25(II1110-1)
TGAC-TGGGGTCGCGGTCGGGGCGCAACTCCAGAGAGAGCGCGCACAAGGGTCATCCGTGAAGTCGAAGACAACGAGGGGAACCAGCACGATAGAACTCGAGTCGGGGCATTCTACCACCACTCATCGTGACGTCCCTCGCCGAGGACTCTCATTTAGGCCAGCCACGCCTAAAGGCATGGGAGGCCAACATCCGCCGCCCCACACGATAGGTGGGGGCGGCGACGCGATGCGTGACGCCCAGGCAGACGTGCCCTTGGCCTAACGGCTTCGGGCGCAACTTGCGTTCAAAGACTCGATGGTTCACGGGATTCTGCAATTCACACCAAGTATCGCATTTCGCTACGTTCTTCATCGATGCGAGAGCCGAGATATCCGTTGCCGAGAGTCGTTTGGATTACGACAGGCACCACAACACCCTCGAGCTCACCGCGAACGGGGCATCAAGGGGTCTGGCAGTCCTATTTAGTTTTCCTTGGCGCATTCCGCGCCGGGTTTGAGTTACAATCTCCGCGCGACGGGCGCACGGGAAGCGACGGGTGGGAAGGGAAGGCTTGGTCTCCCCCTACCGCCCGACGCTTGGCTATTGACACAGGTTCGCAGTCGTGCGTTTCG
>ML27(II1110-3)
TGACCTGGGGTCGCGGTCGGGGCGCAACTCCAGAGAGAGCGCGCACAAGGGTCATCCGTGAAGTCGAAGACAACGAGGGGAACCAGCACGATAGAACTCGAGTCGGGGCATTCTACCACCACTCATCGTGACGTCCCTCGCCGAGGACTCTCATTTAGGCCAGCCACGCCTAAAGGCATGGGAGGCCAACATCCGCCGCCCCACACGATAGGTGGGGGCGGCGACGCGATGCGTGACGCCCAGGCAGACGTGCCCTTGGCCTAACGGCTTCGGGCGCAACTTGCGTTCAAAGACTCGATGGTTCACGGGATTCTGCAATTCACACCAAGTATCGCATTTCGCTACGTTCTTCATCGATGCGAGAGCCGAGATATCCGTTGCCGAGAGTCGTTTGGATTACGACAGGCACCACAACACCCTCGAGCTCACCGCGAACGGGGCATCAAGGGGTCTGGCAGTCCTATTTAGTTTTCCTTGGCGCATTCCGCGCCGGGTTTGAGTTACAATCTCCGCGCGACGGGCGCACGGGAAGCGACGGGTGGGAAGGGAAGGCTTGGTCTCCCCCTACCGCCCGACGCTTGGCTATTGACACAGGTTCGCAGTCGTGCGTTTCG
>ML29(III1122-1)
TGAC-TGGGGTCGCGGTCGGGGCGCAACTCCAGAGAGAGCGCGCACAAGGGTCATCCGTGAATTCGAAGACAACGAGGGGAACCAGCACGATAGAACTCGAGTCGGGGCATTCTACCACCACTCATCGTGACGTCCCTCGCCGAGGACTCTCATTTAGGCCAGCCACGCCTAAAGGCATGGGAGGCCAACATCCGCCGCCCCACACGATAGGTGGGGGCGGCGACGCGATGCGTGACGCCCAGGCAGACGTGCCCTTGGCCTAACGGCTTCGGGCGCAACTTGCGTTCAAAGACTCGATGGTTCACGGGATTCTGCAATTCACACCAAGTATCGCATTTCGCTACGTTCTTCATCGATGCGAGAGCCGAGATATCCGTTGCCGAGAGTCGTTTGGATTACGACAGGCACCACAACACCCTCGAGCTCACCGCGAACGGGGCATCAAGGGGTCTGGCAGTCCTATTTAGTTTTCCTTGGCGCATTCCGCGCCGGGTTTGAGTTACAATCTCCGCGCGACGGGCGCACGGGAAGCGACGGGTGGGAAGGGAAGGCTTGGTCTCCCCCTACCGCCCGACGCTTGGCTATTGACACAGGTTCGCAGTCGTGCGTTTCG
>ML31(III1122-2)
TGACCTGGGGTCGCGGTCGGGGCGCAACTCCAGAGAGAGCGCGCACAAGGGTCATCCGTGAAGTCGAAGACAACGAGGGGAACCAGCACGATAGAACTCGAGTCGGGGCATTCTACCACCACTCATCGTGACGTCCCTCGCCGAGGACTCTCATTTAGGCCAGCCACGCCTAAAGGCATGGGAGGCCAACATCCGCCGCCCCACACGATAGGTGGGGGG-GGCGCCCGAAGGGTTGCCCCCCGGGAAAAGGTCCCTTGC-CTAAAGGGTTCCGGCCCCACTTGGGGTTCAAGACCCCAAGGGTTACCGGGTTCCGGAAATTACCCCCAGTAATGGATTTCCCCTACGTTTTTATCCGTTGCAAAAGCCAAATTTCCCGTGGCGAAAGTCCTTTGGATTAAGAAAAGGCCCCCCACAACCTTCAAGCCCCCCGGAAAGGGGGCTCCAGGGGTTTGGGAATCCCTTTTAAGTTTTCTTGGCCCCTTTCGGGGCGGGTTTTGGTTCAA-TTTTCGGGGCGCGGGCCGAAGGGGAGGGACGGGTGGGGAGGGGAGGGCTTGTTCCCCTTA-ACGCCG-GACGTTGGCTATT-G-CCAGGGTCGCAGTCGTGCG-TTCG
>ML33(III1122-3)
TGACCTGGGGTCGCGGTCGGGGCGCAACTCCAGAGAGAGCGCGCACAAGGGTCATCCGTGAAGTCGAAAACAACAAGGGGAACCAGCACAATAGAACTCGAGCCGGGGCATTCTACCCCCCCTCATCGGGACGTCCCTCCCCGAGGACTCTCTTTTAGGCCAGCCACGCCTAAAGGAAGGGAAGGCCAACACCCCCCCCCCCCCCCGAAAGGGGGGGGG-GGGACCCCGTTCCGGAAGGCCCAGGCGAACTTGCCTTGGGCTAAACGCCTCCGGCCGAAATTGGCTTCCAAGACCTCAAGGGTTACCGGGTTCCGGAAATTACCCCCAGTTATGGAATTCCCCTCCTTCTTTCATCAAGGCAGGGCCCAAATAATCGGTGCCCAAAGTCCTTTTGAATAACAAAGGGCCCCCCAAAACCTTCAACCCCCCCCCAAAGGGGGATTCAGGGGTCCTGGAAGTCTATTTTGGTTTCCCTTGGGGAATTCGGCGCCGGTTTTGA-TTTAAATTTCGCGCCACCGGCCCCAGGGAAAGCAACGGGGGGAAGGGAAAGGCTT-GTCCCCCCC-TCCCCCCACCCTGGGTAATTGGCC-CGG-TTCCCATTGGGCGTTT--
>ML35(III1122-5)
TGAC-TGGGGTCGCGGTCGGGGCGCAACTCCAGAGAGAGCGCGCACAAGGGTCATCCGTGAAGTCGAAGACAACGAGGGGAACCAGCACGATAGAACTCGAGTCGGGGCATTCTACCACCACTCATCGGGACGTCCCTCGCCAAGGACTCTCATTTAGGCCAGCCACGCCTAAAGGCATGGGAGGCCAACATCCGCCGCCCCACACGATAGGTGGGGCC-GGGAACGGATTCCTGAACGCCAGGGCGAACTGGCCTTGGCCCTACCGGTTTCGGGGCCACCTTGGGTTAAAGACCCCGAGGGTTAACGGGTTCCGGAAATTCCCCCCAAGAATCCCTTTCCCTAACGTTCTCCTCCAAGGCAAGGCCCAAATTATCGGTGCCCAAAGTCCGTTGGAATAACAACGGGCCCCAAAAAACCCCCAGCCTAACGGGAACCGGGCCTTAAAGGGGTCTGCCGGTCTAATTAGGTTTCCCTTGCCGAATTCGGGGCGGGTTTTGATTCAA--TCTCCCCCGACGG--CCCAGGGAAAGCAACGGTGGA----AGGAAGCTTGTCTCCCCTA--CCGCCCGAGCTT-GCTAT--GACCCGGTTCGCAGTCGTGCGTTTCG
